# Supplementary material for: Bisphenol A Impairs Lipid Remodeling Accompanying Cell Differentiation in the Oligodendroglial Cell Line Oli-Neu
Source: Molecules. 2022 Mar 31;27(7):2274. doi: 10.3390/molecules27072274 (PMC9000593; doi:10.3390/molecules27072274)
Supplement: Supplementary file 1 [file molecules-27-02274-s001.zip]

Archive with 4 entries (4 files):
- molecules-1622349-SI/Supplementary_materials_Figure 1+ Table 1.pdf
- molecules-1622349-SI/Supplementary_Table_S2.xlsx
- molecules-1622349-SI/Supplementary_Table_S3.xlsx
- molecules-1622349-SI/Supplementary_Table_S4.xlsx
