# Supplementary material for: Bisphenol A Impairs Lipid Remodeling Accompanying Cell Differentiation in the Oligodendroglial Cell Line Oli-Neu
Source: Molecules. 2022 Mar 31;27(7):2274. doi: 10.3390/molecules27072274 (PMC9000593; doi:10.3390/molecules27072274)
Supplement: Supplementary file 1 [file molecules-27-02274-s001.zip › molecules-1622349-SI/Supplementary_Table_S2.xlsx]

## Sheet: Mol_%
Supplementary Table S2: Lipid distribution (mol %) in all samples
m/z	Rt	Lipid species	Annotation	Adduct	P0_R1	P0_R2	P0_R3	P0_R4	P0_R5	P0_R6	D0_R1	D0_R2	D0_R3	D0_R4	D0_R5	D0_R6	D0,01_R1	D0,01_R2	D0,01_R3	D0,01_R4	D0,01_R5	D0,01_R6	D0,1_R1	D0,1_R2	D0,1_R3	D0,1_R4	D0,1_R5	D0,1_R6	D1_R1	D1_R2	D1_R3	D1_R4	D1_R5	D1_R6	D10_R1	D10_R3	D10_R4	D10_R5	D10_R6
508.473	6.07253	Cer (32:1)	Cer (32:1)	[M-H]-	0.00475979	0.00619271	0.00460062	0.00435037	0.00423748	0.0031954	0.00642268	0.00697424	0.00698759	0.00681777	0.00614203	0.00523161	0.00646161	0.00609097	0.00530625	0.00640942	0.00606154	0.00491348	0.0068169	0.00711626	0.00667054	0.00600269	0.0057258	0.00488675	0.00637122	0.00851429	0.00677385	0.0069101	0.0058251	0.00579326	0.00564731	0.00576427	0.00702792	0.00558802	0.00454711
538.517	6.80061	Cer (34:0)	Cer (34:0)	[M-H]-	0.00097599	0.000749789	0.000906696	0.00116828	0.00126782	0.00129178	0.000972245	0.00111373	0.00112521	0.00140621	0.000965239	0.00125239	0.000876866	0.000845981	0.00115108	0.00102736	0.00138201	0.000997694	0.000901157	0.0011364	0.000990452	0.00141775	0.00105471	0.00109431	0.000845766	0.00134953	0.00101408	0.00140113	0.00137237	0.00127605	0.000951339	0.00115597	0.00159936	0.0017179	0.00114781
536.504	6.62954	Cer (34:1)	Cer (34:1)	[M-H]-	0.0462599	0.058978	0.0514689	0.0539509	0.0544915	0.0400787	0.0559583	0.0602453	0.0712947	0.0752578	0.0633906	0.0549954	0.0501596	0.0553696	0.0581013	0.0680642	0.0688952	0.0464848	0.0520099	0.0634451	0.0685046	0.0718149	0.0604525	0.0484511	0.0458913	0.0647316	0.0625559	0.065158	0.0659353	0.0554402	0.0452731	0.0584286	0.070517	0.0669632	0.046066
534.488	6.20452	Cer (34:2)	Cer (34:2)	[M-H]-	0.00113128	0.0013958	0.00101187	0.00152448	0.00171085	0.00119077	0.00109498	0.00195016	0.0026892	0.00270495	0.00227223	0.0020871	0.00150354	0.00173725	0.00201682	0.00251413	0.00253491	0.00160697	0.00184742	0.00201275	0.00255268	0.00260493	0.00192093	0.00218867	0.00121185	0.00245633	0.00214797	0.00246047	0.0024127	0.00176653	0.00170936	0.00209425	0.00195107	0.00286511	0.0017772
564.535	7.12062	Cer (36:1)	Cer (36:1)	[M-H]-	0.00976935	0.0119816	0.0109949	0.0114224	0.0148814	0.00784534	0.0253334	0.0255585	0.0384832	0.035256	0.0270295	0.0200895	0.0245494	0.0267896	0.039394	0.0287022	0.030985	0.0145881	0.024096	0.0313741	0.035621	0.0350474	0.0318868	0.019031	0.022169	0.0326333	0.0315246	0.0265881	0.0374191	0.0204587	0.0191691	0.0264268	0.0265138	0.0298139	0.0164197
562.518	6.73145	Cer (36:2)	Cer (36:2)	[M-H]-	0.00108132	0.00143318	0.00137512	0.00149656	0.00193753	0.00121262	0.00562396	0.00573284	0.0084926	0.00688118	0.00528648	0.00441633	0.00588546	0.0053041	0.00587593	0.00574606	0.00620463	0.003327	0.0055956	0.00565016	0.00794764	0.00560592	0.00541516	0.00412578	0.00474871	0.00887668	0.00626837	0.00555468	0.00554521	0.00464948	0.00348818	0.00374724	0.00396748	0.00432361	0.00325397
592.567	7.55513	Cer (38:1)	Cer (38:1)	[M-H]-	0.000319659	0.000525043	0.000510146	0.000514371	0.000615403	0.000376494	0.000567823	0.000887354	0.00127628	0.000936369	0.00101501	0.000651438	0.000611995	0.000777425	0.00146895	0.000939161	0.000977501	0.000584806	0.00069511	0.00075679	0.00130532	0.00109003	0.00122959	0.000740418	0.000638032	0.000966749	0.000984598	0.000991357	0.0013668	0.000650515	0.00049739	0.000593939	0.00058198	0.000691044	0.000522023
620.597	7.93419	Cer (40:1)	Cer (40:1)	[M-H]-	0.00279621	0.00276739	0.00312402	0.00312298	0.00409026	0.00234302	0.00250974	0.00245299	0.00489544	0.00390401	0.00342311	0.00256803	0.00259724	0.00257151	0.00536441	0.00344339	0.00422492	0.00187754	0.00236634	0.00242611	0.00536794	0.00480484	0.00472455	0.00282144	0.00212718	0.00334649	0.00412971	0.00358625	0.00548117	0.00279938	0.00210861	0.00298606	0.00334004	0.00355279	0.00223669
618.582	7.54389	Cer (40:2)	Cer (40:2)	[M-H]-	0.000834465	0.000870287	0.000721505	0.000851299	0.00103436	0.00078474	0.00222901	0.00221471	0.00324397	0.00367755	0.0029319	0.00285451	0.00239072	0.00219312	0.00367409	0.00282322	0.00318738	0.00215507	0.00201829	0.00245296	0.00336763	0.00373168	0.00362756	0.00303747	0.00193257	0.00252259	0.00264486	0.00278363	0.00458478	0.00307933	0.00149884	0.0019443	0.00261066	0.00330754	0.00231786
648.629	8.27629	Cer (42:1)	Cer (42:1)	[M-H]-	0.0110123	0.0109376	0.0154903	0.018188	0.0187691	0.0130332	0.00744268	0.00779947	0.0155062	0.0127796	0.0124658	0.0089908	0.00787427	0.00752448	0.0166491	0.0124264	0.0133333	0.00742657	0.00779113	0.00731381	0.0164465	0.0147065	0.0146462	0.00930916	0.00631214	0.0105625	0.0131839	0.0125649	0.0174777	0.0111852	0.00675733	0.012124	0.0117032	0.0141246	0.00907169
646.613	7.91524	Cer (42:2)	Cer (42:2)	[M-H]-	0.0273984	0.0287825	0.0348883	0.0419765	0.0578143	0.0403736	0.0465498	0.0501232	0.0776969	0.0893615	0.0820867	0.0729558	0.0465599	0.0499331	0.084569	0.0785263	0.0901544	0.0565145	0.0436735	0.0574218	0.0807209	0.104589	0.0998679	0.0775382	0.0412519	0.0656111	0.0682998	0.0768219	0.120642	0.0815341	0.0402913	0.064461	0.0871088	0.108151	0.0721299
644.597	7.60977	Cer (42:3)	Cer (42:3)	[M-H]-	0.00280567	0.00270278	0.00286743	0.00310733	0.00485923	0.00242475	0.00421682	0.00416609	0.00696245	0.00697962	0.00565789	0.00557812	0.00431333	0.00385624	0.00760716	0.00573442	0.00742307	0.00411907	0.00385337	0.00462409	0.00695603	0.00813035	0.00762853	0.00649707	0.00371946	0.00547287	0.00582205	0.00587437	0.00945974	0.00617142	0.00356233	0.00497872	0.00600455	0.00817077	0.0052481
674.644	8.24145	Cer (44:2)	Cer (44:2)	[M-H]-	0.000701201	0.000675444	0.000862255	0.00103409	0.000874275	0.000789219	0.00077455	0.000794359	0.00117301	0.00110822	0.000947015	0.000730447	0.000970831	0.00080377	0.00129808	0.000856109	0.00105021	0.00071382	0.000643883	0.000854096	0.00132826	0.00135541	0.00129177	0.00107495	0.000669501	0.000916126	0.00104574	0.000992671	0.00150383	0.000970394	0.000670401	0.00104061	0.000965538	0.0011426	0.000766654
672.628	7.97983	Cer (44:3)	Cer (44:3)	[M-H]-	0.000219338	0.000219139	0.000272064	0.000281862	0.00034119	0.000236013	0.000413214	0.000458554	0.000708271	0.00089809	0.000897512	0.000900846	0.000405515	0.000426144	0.000856115	0.000813057	0.000881653	0.000686469	0.000376771	0.000501367	0.000878117	0.00106478	0.000978842	0.00103298	0.000286471	0.000568348	0.000640139	0.000850365	0.0010174	0.00105987	0.000363639	0.000521176	0.000698866	0.000868996	0.000770985
750.481	4.31561	ST (32:1)	ST (32:1)	[M-H]-	0.0134656	0.0236678	0.0156803	0.0121709	0.0117741	0.0109699	0.0929773	0.067008	0.0516958	0.0304234	0.0448819	0.0402723	0.0499147	0.0492146	0.0320483	0.0271071	0.0310782	0.0321557	0.0338206	0.0426641	0.0443585	0.0267129	0.0273607	0.0302072	0.029516	0.0336863	0.0325108	0.0271671	0.0167608	0.0225388	0.0303575	0.0230469	0.0190099	0.0135067	0.0216932
778.513	4.92404	ST (34:1)	ST(d18:1/16:0)	[M-H]-	0.155523	0.316677	0.302654	0.293668	0.204354	0.273454	0.89961	0.667999	0.563933	0.41538	0.520488	0.446333	0.452862	0.556632	0.357046	0.442668	0.425602	0.469348	0.36618	0.537144	0.548106	0.364606	0.392631	0.425855	0.299975	0.350484	0.406748	0.320851	0.258502	0.295428	0.293792	0.299192	0.247505	0.208903	0.279614
806.545	5.47142	ST (36:1)	ST(d18:1/18:1)	[M-H]-	0.0205033	0.0278087	0.022563	0.0207152	0.0185921	0.0172282	0.24362	0.129082	0.157511	0.0991308	0.097238	0.0749475	0.122454	0.155085	0.123033	0.0964842	0.0998865	0.0773229	0.132251	0.139263	0.155511	0.0863342	0.102961	0.0795825	0.0835934	0.0895085	0.102365	0.0606562	0.0705169	0.0463136	0.0710872	0.0705944	0.0398312	0.0413442	0.0348881
804.527	5.04687	ST (36:2)	ST (36:2)	[M-H]-	0.00225098	0.00474633	0.00374331	0.0035906	0.00248475	0.00349526	0.0371291	0.0264817	0.0181012	0.0131811	0.0154364	0.0147389	0.0182036	0.02089	0.0144579	0.0147405	0.011208	0.0115349	0.0151328	0.0160523	0.0203427	0.0100507	0.0101205	0.0126607	0.0107195	0.0162585	0.0142205	0.00755513	0.00725519	0.00751776	0.00598376	0.00266988	0.00464844	0.00331056	0.0045983
834.573	5.98473	ST (38:1)	ST (38:1)	[M-H]-	0.00158078	0.00357673	0.00301514	0.00314835	0.00207426	0.00281836	0.00887294	0.00912563	0.0118133	0.00513805	0.00706482	0.0046137	0.00516343	0.00824918	0.00691172	0.00650371	0.00567712	0.00565276	0.00485819	0.00593203	0.0121431	0.00394308	0.00551691	0.00467747	0.00278613	0.00470854	0.00529864	0.00419605	0.00296167	0.00334197	0.00242535	0.00266012	0.00133696	0.00137806	0.00119348
862.607	6.40381	ST (40:1)	ST (40:1)	[M-H]-	0.00783072	0.0102141	0.0100531	0.0102005	0.00913469	0.0142864	0.0449468	0.0256586	0.0433226	0.0246336	0.0317515	0.0275088	0.0258825	0.0280892	0.0302506	0.0288075	0.0312749	0.0344175	0.0234943	0.0216993	0.0529738	0.0219871	0.0293208	0.0319956	0.012873	0.0201104	0.0254842	0.0200018	0.01917	0.021349	0.0156149	0.0154909	0.0126601	0.0123864	0.014739
860.595	5.98529	ST (40:2)	ST (40:2)	[M-H]-	0.00306981	0.00581547	0.00417329	0.00501283	0.0027643	0.00513797	0.03192	0.0187915	0.0252744	0.017819	0.0196716	0.0206822	0.0157376	0.0208116	0.0138774	0.0213056	0.0169965	0.0239398	0.0164866	0.0154753	0.0253194	0.0132173	0.0159079	0.0253583	0.0101497	0.0119278	0.0146673	0.0125905	0.00929822	0.0138616	0.00681816	0.00711489	0.00615987	0.0051966	0.00773209
890.638	6.78861	ST (42:1)	ST (42:1)	[M-H]-	0.0254823	0.0254463	0.0374721	0.0462753	0.0395746	0.0717752	0.125822	0.0760338	0.108009	0.0704845	0.0921125	0.0932394	0.0685524	0.0699455	0.0724317	0.0927368	0.0921402	0.102369	0.068509	0.0554843	0.132275	0.0640802	0.0833739	0.094338	0.0380744	0.0508126	0.0661085	0.0606742	0.0539549	0.0699349	0.0419088	0.0460086	0.0444691	0.0409353	0.0515404
888.623	6.38798	ST (42:2)	ST (42:2)	[M-H]-	0.0776751	0.0944888	0.102672	0.110538	0.107166	0.179349	0.921774	0.597906	0.721298	0.570481	0.73602	0.849878	0.442015	0.611552	0.474401	0.704937	0.688008	0.894608	0.461634	0.564213	0.770202	0.493511	0.63922	0.906579	0.312005	0.389721	0.451625	0.448704	0.412965	0.631498	0.299693	0.342403	0.336918	0.331172	0.482035
916.654	6.75648	ST (44:2)	ST (44:2)	[M-H]-	0.00197246	0.00192206	0.0026678	0.00239613	0.00231948	0.00483416	0.012252	0.00547606	0.00722353	0.0058901	0.00724788	0.00785884	0.006415	0.00574326	0.00528236	0.00652067	0.00711422	0.00865633	0.00595488	0.00506478	0.00806403	0.004847	0.00614523	0.00929422	0.00367202	0.00400039	0.00518736	0.00377022	0.00457173	0.00577207	0.00371696	0.00301175	0.00312215	0.00299527	0.00352344
796.528	5.48378	STOH (34:0)	STOH (34:0)	[M-H]-	0.000955138	0.0016059	0.00183207	0.00198739	0.000977897	0.0020773	0.00289133	0.00167611	0.00218434	0.00301564	0.002596	0.00224696	0.00145019	0.00101195	0.00232446	0.00368418	0.00364646	0.003143	0.00169814	0.00210525	0.00180791	0.00248131	0.00376027	0.00269597	0.0011725	0.000582235	0.00159216	0.00226247	0.00255539	0.00119924	0.00140893	0.0013609	0.001955	0.00193834	0.00235237
794.51	4.76945	STOH (34:1)	STOH (34:1)	[M-H]-	0.00317086	0.00422844	0.00342802	0.00328458	0.0019156	0.00319743	0.0125844	0.00945548	0.00572953	0.00163464	0.00527659	0.00510688	0.00486708	0.00734745	0.00379238	0.00568846	0.00168094	0.00574664	0.00456992	0.00414831	0.00621521	0.00344883	0.00367133	0.00546823	0.00484056	0.00382557	0.00440067	0.00375091	0.00221475	0.00415369	0.00454209	0.00372801	0.00329478	0.00241263	0.00354169
822.542	5.36964	STOH (36:1)	STOH (36:1)	[M-H]-	0.00673507	0.0119565	0.00715392	0.0064796	0.0052882	0.00480789	0.0739298	0.0450766	0.025601	0.01835	0.016668	0.00874373	0.024966	0.0606887	0.0171999	0.016112	0.0136532	0.00764631	0.0279536	0.0710131	0.012352	0.0152037	0.014773	0.00887748	0.0331359	0.0245787	0.0228342	0.0128527	0.0126329	0.00622029	0.0245065	0.0316253	0.0150048	0.0143709	0.0089895
820.527	4.9587	STOH (36:2)	STOH (36:2)	[M-H]-	0.00190166	0.00561105	0.00520393	0.00513756	0.00381051	0.00538922	0.0153265	0.0151104	0.00751614	0.00410768	0.00716317	0.00578607	0.00398011	0.0111246	0.0038542	0.0062518	0.00482335	0.00547257	0.00559511	0.0110226	0.00699003	0.00393251	0.0042667	0.00536796	0.00566252	0.00328065	0.00544935	0.00427032	0.00264999	0.00397472	0.00412681	0.00327426	0.00165763	0.00232334	0.00333206
850.568	5.81146	STOH (38:1)	STOH (38:1)	[M-H]-	0.010491	0.0149695	0.00824334	0.0102231	0.0072759	0.0049146	0.0448811	0.030362	0.02436	0.0168006	0.00992283	0.0179901	0.0204536	0.0283352	0.0138361	0.020315	0.0160595	0.0213119	0.0234091	0.0224945	0.00565082	0.0139394	0.0145989	0.0102718	0.0171734	0.00108047	0.0173922	0.00918019	0.00902418	0.00632376	0.0188513	0.0138768	0.0126733	0.00952705	0.0130879
878.601	6.31838	STOH (40:1)	STOH(d18:1/22:0)	[M-H]-	0.013645	0.0252402	0.0163885	0.0119672	0.00899539	0.00894097	0.0918956	0.0635413	0.0377657	0.0264499	0.0306347	0.0260097	0.0377994	0.0641845	0.018584	0.0324113	0.0290652	0.0294535	0.0372801	0.0631998	0.0313018	0.0216722	0.0235369	0.0252014	0.0324995	0.0305727	0.0287834	0.0214728	0.0145641	0.0170319	0.0274338	0.0274406	0.0206675	0.0171202	0.0172606
876.583	5.91682	STOH (40:2)	STOH (40:2)	[M-H]-	0.00348576	0.00647608	0.00539122	0.00562363	0.00372893	0.00589121	0.0149356	0.0110797	0.00701551	0.00525381	0.00592086	0.00663918	0.00600434	0.00894834	0.0015133	0.00576466	0.00192506	0.00643968	0.00633564	0.0100607	0.00599534	0.00172923	0.00293386	0.0065217	0.00567388	0.00548572	0.00444902	0.00422157	0.00257665	0.00446835	0.00465087	0.00372938	0.00340796	0.00285372	0.00405827
906.633	6.7196	STOH (42:1)	STOH (42:1)	[M-H]-	0.041335	0.0506382	0.0451414	0.0304454	0.0250495	0.0253351	0.211779	0.136164	0.0870489	0.0713886	0.0823712	0.0656567	0.0899136	0.142398	0.050071	0.0851992	0.0793169	0.068079	0.0915793	0.148655	0.0677797	0.0623971	0.0648868	0.0685901	0.0798021	0.0799788	0.0668716	0.0607188	0.0452419	0.0430121	0.0774367	0.0776946	0.0630309	0.059812	0.0558598
904.617	6.31862	STOH (42:2)	STOH (42:2)	[M-H]-	0.0121972	0.0277073	0.0184525	0.0125644	0.00838233	0.01008	0.124691	0.0853621	0.0388077	0.0374594	0.0424316	0.038692	0.042343	0.0938848	0.0192871	0.0424253	0.0372177	0.0405336	0.0483314	0.11545	0.027477	0.0282482	0.0287504	0.0402147	0.0474546	0.0382633	0.0297886	0.0276113	0.0196758	0.0260145	0.0392932	0.0344095	0.0322488	0.0287102	0.0313131
255.232	2.66657	FA(16:0)	FA(16:0)	[M-H]-	0.585552	0.526857	0.622299	0.565997	0.814539	0.485991	0.623436	0.656966	0.509317	0.383294	0.467751	0.504112	0.525272	0.670025	0.382771	0.4624	0.508823	0.401784	0.522263	0.46419	0.587109	0.39878	0.373376	0.431388	0.453116	0.584154	0.641442	0.573903	0.326706	0.484582	0.511722	0.470052	0.965308	0.383639	0.644172
253.216	2.04905	FA(16:1)	FA(16:1)	[M-H]-	0.0325857	0.0341293	0.0424521	0.0423948	0.0387471	0.0434864	0.10339	0.177038	0.176736	0.124843	0.116944	0.124635	0.15212	0.171693	0.122232	0.110251	0.106289	0.0883133	0.104039	0.153482	0.12149	0.101653	0.0799564	0.081168	0.105354	0.154189	0.153416	0.112368	0.0871095	0.111685	0.130688	0.112119	0.119091	0.115416	0.100922
283.264	3.57313	FA(18:0)	FA(18:0)	[M-H]-	0.789256	0.618907	0.718752	0.634704	1.18772	0.601043	0.95143	0.720517	0.549757	0.406593	0.47777	0.615519	0.582924	0.768543	0.440351	0.537255	0.626927	0.559142	0.763539	0.471446	0.633972	0.4599	0.413461	0.588911	0.520639	0.665265	0.678813	0.685668	0.319985	0.61296	0.617675	0.500477	1.43097	0.466106	0.943368
281.248	2.83343	FA(18:1)	FA(18:1)	[M-H]-	0.169289	0.184199	0.252085	0.242912	0.201216	0.21184	0.517452	0.761896	0.799476	0.625793	0.512751	0.578056	0.644015	0.812569	0.593516	0.597538	0.50145	0.419454	0.548156	0.703808	0.603889	0.569765	0.405504	0.382271	0.50696	0.728442	0.691622	0.605789	0.417353	0.477082	0.606323	0.537337	0.592587	0.477103	0.417622
311.294	4.2194	FA(20:0)	FA(20:0)	[M-H]-	0.00617174	0.0113625	0.0111259	0.0105901	0.010669	0.0075704	0.0083555	0.00801194	0.0100379	0.00423921	0.00654157	0.00528904	0.00943858	0.0111707	0.0046317	0.00505861	0.0047812	0.00578827	0.00721738	0.00467236	0.00654898	0.00629656	0.00606228	0.00669019	0.00922136	0.00577168	0.00517698	0.00628077	0.0036289	0.00593589	0.00793647	0.00522262	0.00751675	0.00277438	0.00567214
309.279	3.68154	FA(20:1)	FA(20:1)	[M-H]-	0.0212653	0.0216643	0.0323945	0.0384155	0.0375257	0.0309962	0.0883088	0.166355	0.163002	0.134271	0.116767	0.111071	0.145623	0.166726	0.148494	0.128965	0.108736	0.0679832	0.106366	0.154588	0.142246	0.138668	0.100626	0.0846087	0.110406	0.148183	0.162937	0.144764	0.103692	0.0979868	0.102459	0.10984	0.12288	0.105818	0.0880544
307.263	3.07033	FA(20:2)	FA(20:2)	[M-H]-	0.00822623	0.00920235	0.0131023	0.0133765	0.0127238	0.0107377	0.0546725	0.0778041	0.0850449	0.0720551	0.0590755	0.0648924	0.0732746	0.0754727	0.0720759	0.0643956	0.0541182	0.0464736	0.0589596	0.0679726	0.0618887	0.0670551	0.047466	0.0466146	0.0546806	0.0738423	0.0721387	0.0676858	0.0505316	0.0580059	0.0613797	0.0512268	0.0588507	0.0485354	0.043424
305.248	2.52491	FA(20:3)	FA(20:3)	[M-H]-	0.0148859	0.0158205	0.0154059	0.00733188	0.00708183	0.0049967	0.108877	0.125937	0.126265	0.102154	0.083337	0.0167649	0.112885	0.153661	0.113379	0.0860719	0.0268124	0.015965	0.114376	0.123476	0.10987	0.0977759	0.069872	0.0142831	0.0933757	0.15964	0.109695	0.103625	0.0743512	0.0174442	0.156615	0.0811424	0.0787577	0.07722	0.0610719
303.232	2.13331	FA(20:4)	FA(20:4)	[M-H]-	0.00588907	0.00905095	0.00704536	0.00490428	0.00450892	0.00288299	0.0674667	0.101768	0.0989279	0.0461034	0.0383959	0.0336887	0.0981173	0.100486	0.06165	0.037844	0.030744	0.0223039	0.0754846	0.0868249	0.059856	0.0385404	0.0288471	0.0222847	0.0763562	0.0884777	0.0725423	0.0426565	0.0290422	0.0277331	0.0842198	0.0534843	0.0383285	0.0305916	0.024504
301.216	1.73496	FA(20:5)	FA(20:5)	[M-H]-	0.00191502	0.00263548	0.00218084	0.00145276	0.00286079	0.0011817	0.0270943	0.0452419	0.0426643	0.0193105	0.0142715	0.013896	0.0427778	0.0458377	0.0292482	0.0163411	0.0133419	0.00958922	0.031159	0.0403574	0.0262558	0.0163083	0.0125639	0.00990251	0.030512	0.0408037	0.0330245	0.0185007	0.0121868	0.0123235	0.0407157	0.0277621	0.0198296	0.0141316	0.0107428
339.325	5.05733	FA(22:0)	FA(22:0)	[M-H]-	0.00158608	0.00285443	0.00541314	0.00730521	0.00296149	0.00632409	0.00371931	0.00426766	0.00418993	0.00290663	0.00367478	0.00341589	0.00444222	0.00510097	0.00197112	0.00298989	0.00238755	0.00393336	0.00332366	0.0026261	0.00437436	0.00225469	0.00228616	0.00260406	0.00441832	0.00395989	0.0029956	0.00422399	0.00179029	0.00259217	0.00349049	0.00335295	0.00371279	0.00185846	0.0033749
337.31	4.53759	FA(22:1)	FA(22:1)	[M-H]-	0.00733671	0.00787559	0.00921939	0.0113753	0.0295935	0.00949885	0.0227134	0.0329057	0.0339269	0.0198336	0.0221552	0.0174307	0.0338768	0.0342865	0.0234846	0.0163255	0.0171925	0.0107148	0.0221043	0.0377686	0.0322456	0.0229599	0.0134149	0.0196064	0.0252386	0.0270914	0.0248096	0.0260118	0.0207194	0.0205393	0.0214374	0.0175064	0.0166889	0.0163341	0.0161909
335.295	3.91778	FA(22:2)	FA(22:2)	[M-H]-	0.00331029	0.00304687	0.0038017	0.00383087	0.00362818	0.00288389	0.0122393	0.0137965	0.0155837	0.0118575	0.00995208	0.0104995	0.0161708	0.0140848	0.014605	0.00981899	0.00826672	0.00747337	0.0109737	0.0125039	0.0119409	0.011498	0.00770959	0.00753169	0.0114929	0.0137049	0.0121364	0.0114041	0.00820872	0.00882539	0.010552	0.0077385	0.00873738	0.00698496	0.0062043
333.279	3.39804	FA(22:3)	FA(22:3)	[M-H]-	0.00193789	0.00261681	0.00285083	0.00311708	0.00215974	0.00225541	0.0105077	0.0153844	0.0201666	0.0206429	0.018733	0.0223061	0.0193796	0.0166971	0.0172391	0.0178176	0.0173149	0.0172398	0.0175998	0.013476	0.0155424	0.0180496	0.0147304	0.0174097	0.0122225	0.0146026	0.0176992	0.0169958	0.0170064	0.0203086	0.0100523	0.0101258	0.0118984	0.0116237	0.0114555
331.264	2.77341	FA(22:4)	FA(22:4)	[M-H]-	0.00337279	0.00499712	0.0035748	0.00304205	0.00266573	0.0020214	0.0194052	0.0255481	0.0207634	0.012211	0.00968346	0.00896298	0.0262159	0.0257414	0.0152619	0.0104324	0.00904811	0.00616774	0.0224437	0.023606	0.0153825	0.0106579	0.00823482	0.00671377	0.0211165	0.0220076	0.0160257	0.0104804	0.00813249	0.00748848	0.0202831	0.0119004	0.00797832	0.0068201	0.00552299
329.247	2.29632	FA(22:5)	FA(22:5)	[M-H]-	0.0143323	0.0215297	0.0190823	0.00896032	0.0104846	0.00736586	0.086671	0.129474	0.109426	0.0513851	0.0449174	0.0393024	0.104672	0.131598	0.071538	0.0470765	0.0402178	0.0353093	0.0943006	0.119778	0.0716391	0.046502	0.0395079	0.0318649	0.0905158	0.112356	0.0845603	0.0501046	0.0374515	0.040803	0.0949392	0.0615943	0.0386595	0.0377009	0.0280969
327.23	1.93269	FA(22:6)	FA(22:6)	[M-H]-	0.000769282	0.0018341	0.00138723	0.00133015	0.000685309	0.00108467	0.00231051	0.00450401	0.00491082	0.00191946	0.00191513	0.00142986	0.00303633	0.00558465	0.00309414	0.00176378	0.00224508	0.00179923	0.00261943	0.00473648	0.00326058	0.00200106	0.0022102	0.00152501	0.00227391	0.00387033	0.00378299	0.00214382	0.00213874	0.00191469	0.00232754	0.00273887	0.0014776	0.00178215	0.00123641
365.341	5.3476	FA(24:1)	FA(24:1)	[M-H]-	0.00327216	0.00326306	0.0040825	0.00632439	0.00529015	0.0067555	0.0076632	0.0101576	0.0121151	0.00943701	0.00837044	0.00894246	0.00921555	0.0108662	0.00809634	0.00964736	0.00826482	0.00705785	0.00909569	0.00909104	0.0101119	0.00775578	0.00650963	0.00695009	0.00767932	0.00991148	0.00989827	0.00906955	0.0064455	0.00782941	0.00770324	0.00709795	0.00743749	0.00638641	0.00655288
363.326	4.71314	FA(24:2)	FA(24:2)	[M-H]-	0.00134378	0.00184715	0.00191348	0.00231786	0.00262551	0.00253222	0.00388069	0.00534907	0.00582512	0.00520692	0.0043289	0.00495805	0.00516229	0.00482011	0.00453236	0.00409612	0.00371277	0.00386103	0.00426458	0.00453883	0.00419743	0.00478156	0.00329186	0.00375478	0.00414141	0.00488529	0.00468693	0.00531016	0.00344938	0.00429066	0.00391428	0.00337933	0.00411293	0.0031691	0.00326427
361.31	4.17758	FA(24:3)	FA(24:3)	[M-H]-	0.000962895	0.00124273	0.00132881	0.0016511	0.00119824	0.00114575	0.0039493	0.00706887	0.00694487	0.00515786	0.00590872	0.00668833	0.00598338	0.00638791	0.00575973	0.00381248	0.00484807	0.00339811	0.00397717	0.00534188	0.00461238	0.00430653	0.00417723	0.00474002	0.00427697	0.00554717	0.00498896	0.00448988	0.00469552	0.0056931	0.00322388	0.00287745	0.00265066	0.00309528	0.00330469
359.294	3.70465	FA(24:4)	FA(24:4)	[M-H]-	0.000252559	0.000462683	0.000497421	0.000532035	0.000412344	0.000370005	0.00120364	0.00217529	0.00175518	0.00107048	0.00130129	0.00129781	0.00197369	0.00216504	0.00182401	0.00115888	0.0010773	0.000904181	0.00162375	0.00179964	0.00136715	0.0011287	0.00101318	0.000917923	0.00165824	0.00196427	0.00148605	0.00139451	0.00088006	0.00119304	0.00118036	0.0011978	0.000874788	0.000710455	0.000669849
357.279	3.06146	FA(24:5)	FA(24:5)	[M-H]-	0.00086361	0.00124495	0.000872254	0.000793161	0.0007631	0.000568264	0.00213904	0.0035723	0.00287074	0.00112889	0.00130462	0.000934987	0.00299654	0.00343307	0.0019021	0.00125108	0.00101371	0.000929607	0.00257413	0.00328334	0.00204359	0.00118179	0.000973513	0.000895489	0.0023889	0.00283173	0.00227762	0.00120862	0.000874723	0.000989244	0.00229955	0.00157718	0.000958472	0.000844961	0.000677685
355.264	2.58974	FA(24:6)	FA(24:6)	[M-H]-	0.00110742	0.00242714	0.00202673	0.00156065	0.00123906	0.000979507	0.00470819	0.009387	0.00698191	0.00261711	0.00229567	0.00166704	0.00689973	0.00938489	0.00491521	0.00223305	0.00194567	0.00143895	0.0053255	0.00836214	0.00422428	0.00248373	0.00198538	0.00122541	0.00507996	0.0080685	0.00540173	0.00263012	0.0020293	0.00174727	0.00504944	0.00371736	0.00193608	0.00173287	0.00134983
395.388	6.74487	FA(26:0)	FA(26:0)	[M-H]-	0.00435559	0.00808769	0.00655221	0.00926586	0.00495711	0.00657479	0.00390529	0.00674086	0.00538233	0.00324557	0.00352339	0.00409393	0.0044028	0.00610501	0.00242013	0.00379022	0.00385463	0.00410473	0.00393908	0.00431177	0.00455698	0.0021783	0.00216939	0.0030292	0.00513713	0.00444387	0.00509596	0.00390205	0.00187544	0.00356752	0.00472842	0.0041086	0.00394683	0.00185826	0.00420829
393.372	6.08607	FA(26:1)	FA(26:1)	[M-H]-	0.00211089	0.00282984	0.00257175	0.00422736	0.00252955	0.00330149	0.00358951	0.00446455	0.00392773	0.00277741	0.00241736	0.00230269	0.00415421	0.0042698	0.00250092	0.00301503	0.00225412	0.0017787	0.00407802	0.00336672	0.00363852	0.00226177	0.00192301	0.00174535	0.00355951	0.00454519	0.0038581	0.00317425	0.0016145	0.00240196	0.00362531	0.00297522	0.0024974	0.00183085	0.0021033
662.476	6.08359	PE (30:0)	PE(14:0/16:0)	[M-H]-	0.00901552	0.00534255	0.00488628	0.00263332	0.00669168	0.00447633	0.0139421	0.0106491	0.0107336	0.0106575	0.00868121	0.0101275	0.0145643	0.0115317	0.0108955	0.0107789	0.0104238	0.0124774	0.0169246	0.0121455	0.00950516	0.0114062	0.0111324	0.0132406	0.0143686	0.0122568	0.0106781	0.00958593	0.0125385	0.0123358	0.011799	0.00894947	0.00842947	0.00972835	0.00839638
660.459	5.57779	PE (30:1)	PE(14:0/16:1)	[M-H]-	0.00541973	0.00388875	0.0012593	0.00245489	0.00183275	0.00177048	0.00399695	0.00212049	0.00229091	0.00214553	0.00217796	0.00235998	0.00354855	0.00259356	0.00233374	0.00197635	0.00216858	0.00257746	0.00417666	0.00234619	0.00242696	0.00193668	0.00179154	0.00278341	0.00378806	0.00315525	0.00232127	0.00222809	0.00140164	0.00299885	0.00463031	0.00294489	0.00261848	0.00123381	0.00248002
690.507	6.612	PE (32:0)	PE(18:0/14:0)	[M-H]-	0.0117873	0.00992144	0.010225	0.0104475	0.0158557	0.0105449	0.0271966	0.029306	0.0327176	0.0297809	0.0302886	0.0333	0.0288396	0.0327326	0.0306042	0.0266883	0.0350077	0.0289505	0.0282989	0.031709	0.0314686	0.0291934	0.0336132	0.0338672	0.0277474	0.0309541	0.0309212	0.0277095	0.0354124	0.0375888	0.0223962	0.0237975	0.0188215	0.0223835	0.0224876
688.496	5.89798	PE (32:1)	PE(14:0/18:1)	[M-H]-	0.000903936	0.00230236	0.000935611	0.00372707	0.00125437	0.000967604	0.00298912	0.00495839	0.00927098	0.00407463	0.0104995	0.00801186	0.00404963	0.00487183	0.00784718	0.00295982	0.0114926	0.00281764	0.00550611	0.0110366	0.0118913	0.00358372	0.0147217	0.00458389	0.00456428	0.00827413	0.010612	0.00421088	0.0107352	0.00499272	0.00222628	0.00543337	0.00379564	0.0130179	0.0040548
688.491	6.1567	PE (32:1)	PE(16:0/16:1)	[M-H]-	0.0791933	0.0599695	0.0550737	0.0542391	0.0640894	0.0630274	0.0753904	0.0659291	0.0654274	0.0708183	0.0658086	0.0853353	0.0759709	0.0691365	0.0613373	0.0721867	0.0736402	0.0880617	0.0851066	0.0632563	0.0701049	0.071894	0.0677187	0.0938039	0.0779707	0.0709802	0.0701261	0.0735471	0.0685586	0.0985152	0.0712348	0.0635498	0.063216	0.0601051	0.0677122
686.475	5.67622	PE (32:2)	PE(16:1/16:1)	[M-H]-	0.01977	0.0141202	0.0141315	0.0140496	0.0115462	0.0167911	0.012123	0.00887656	0.00953593	0.010856	0.00866795	0.0112808	0.0108782	0.00869362	0.00826261	0.0107771	0.0105602	0.0137322	0.012109	0.00921333	0.00900171	0.0110233	0.00969746	0.0132756	0.0111315	0.0108884	0.0089856	0.0110326	0.0106745	0.0122602	0.0126303	0.00926074	0.0129861	0.00986482	0.0120223
718.541	7.08084	PE (34:0)	PE(18:0/16:0)	[M-H]-	0.00447711	0.0051997	0.0050264	0.00632121	0.00771892	0.00567542	0.00994248	0.0118749	0.0124584	0.011672	0.0138755	0.0130662	0.0109731	0.0152809	0.012694	0.0121135	0.0143648	0.0127194	0.0102605	0.0130732	0.0143206	0.0119726	0.014537	0.0149066	0.010611	0.0124691	0.0123676	0.0095809	0.0160074	0.0158962	0.0101888	0.0103415	0.00826321	0.0111772	0.00899317
716.522	6.6557	PE (34:1)	PE(16:0/18:1)	[M-H]-	0.264415	0.238307	0.246804	0.255942	0.31741	0.285516	0.436862	0.455726	0.524628	0.49683	0.501483	0.553204	0.444171	0.510446	0.506053	0.499118	0.53838	0.530765	0.445241	0.490122	0.529889	0.49348	0.559707	0.592483	0.433367	0.485913	0.505661	0.492554	0.55836	0.621435	0.375015	0.423959	0.392886	0.415482	0.431216
714.506	6.22747	PE (34:2)	PE(18:1/16:1)	[M-H]-	0.239369	0.187326	0.220042	0.219954	0.259857	0.301512	0.230495	0.211788	0.249972	0.296637	0.295867	0.324619	0.241111	0.229447	0.251044	0.332896	0.320485	0.34069	0.241058	0.232734	0.278887	0.345573	0.29161	0.342356	0.237939	0.259418	0.276621	0.320361	0.328354	0.367444	0.234374	0.263334	0.316895	0.310655	0.302728
712.49	6.02248	PE (34:3)	PE(16:1/18:2)	[M-H]-	0.0293311	0.0200491	0.00693083	0.00508001	0.0187342	0.0185654	0.0385398	0.0264521	0.0330725	0.0278541	0.0275046	0.0378977	0.0393979	0.0296264	0.031862	0.0291086	0.0264906	0.0355598	0.0419886	0.0319669	0.0293603	0.0218087	0.0268941	0.0434513	0.0293767	0.0352685	0.0281531	0.0225688	0.0292985	0.0462308	0.0381635	0.0270228	0.0270569	0.0256373	0.0343948
744.554	7.12276	PE (36:1)	PE(18:0/18:1)	[M-H]-	0.161646	0.173105	0.170784	0.174833	0.212674	0.184637	0.232789	0.249989	0.29067	0.246381	0.26393	0.247921	0.231793	0.267074	0.259216	0.252638	0.285566	0.218507	0.225404	0.277353	0.267647	0.255343	0.293009	0.248177	0.224793	0.271789	0.271717	0.245738	0.318107	0.262471	0.216636	0.245908	0.216917	0.263368	0.216938
742.539	6.70419	PE (36:2)	PE(18:1/18:1)	[M-H]-	0.401718	0.372271	0.424418	0.498972	0.566509	0.702603	0.717088	0.69577	0.799189	0.968954	0.955604	1.13909	0.715592	0.756581	0.788846	1.02387	1.0083	1.16835	0.739633	0.736435	0.87296	1.04917	1.02188	1.16104	0.695673	0.827763	0.850959	1.01567	1.08182	1.24202	0.657921	0.778329	0.92762	0.918367	0.994931
740.523	6.35813	PE (36:3)	PE(18:1/18:2)	[M-H]-	0.0256931	0.0497129	0.0430339	0.0756584	0.0346508	0.0547152	0.0661197	0.0678148	0.0165108	0.140985	0.129124	0.138947	0.132903	0.120832	0.125124	0.148631	0.107329	0.146109	0.11402	0.117577	0.131218	0.121625	0.143137	0.154484	0.128805	0.104873	0.0857158	0.0576972	0.157335	0.0918178	0.113218	0.0980444	0.102747	0.0562687	0.136679
738.507	6.00047	PE (36:4)	PE(18:1/18:3)	[M-H]-	0.0466503	0.0192492	0.0201537	0.0140099	0.0190068	0.0106869	0.0661437	0.0390993	0.0346007	0.0271726	0.0212816	0.0210566	0.0700695	0.0485968	0.0429651	0.0257764	0.0228442	0.0210301	0.0683152	0.0613811	0.0349349	0.0346889	0.0207478	0.0245612	0.064672	0.0700037	0.0337422	0.0260956	0.0242779	0.0257621	0.0748596	0.0532882	0.0397568	0.0319103	0.0288277
738.506	6.22775	PE (36:4)	PE(16:1/20:3)	[M-H]-	0.10488	0.0827434	0.0625452	0.0433251	0.0604339	0.0425727	0.132145	0.106765	0.100056	0.0781798	0.087997	0.0720612	0.142113	0.125387	0.0867181	0.0777377	0.0862713	0.074198	0.142936	0.126796	0.0987053	0.0765741	0.0855186	0.0829958	0.148766	0.110035	0.100978	0.0784717	0.08622	0.0840277	0.133182	0.081707	0.0619955	0.0709047	0.0627001
736.491	5.86918	PE (36:5)	PE(14:0/22:5)	[M-H]-	0.047417	0.0404298	0.0247586	0.0187374	0.0186923	0.0153859	0.0816124	0.0643622	0.0700259	0.0536913	0.0493643	0.0499683	0.0912306	0.0750282	0.0696587	0.0557253	0.0583139	0.0501981	0.0927821	0.0843539	0.065083	0.0597543	0.0694834	0.0617186	0.093778	0.0842394	0.0666588	0.0524065	0.0742614	0.060055	0.0928471	0.0655454	0.0527873	0.0594088	0.0523956
772.586	7.50283	PE (38:1)	PE (38:1)	[M-H]-	0.003335	0.0032699	0.00369021	0.00605457	0.00509644	0.00623303	0.0170165	0.0179044	0.020043	0.0182211	0.0191322	0.0201192	0.0200096	0.0196598	0.0189106	0.0160913	0.0185978	0.0176597	0.0179796	0.0194231	0.0207487	0.0168353	0.019979	0.0204039	0.0172766	0.0192391	0.0201682	0.0148739	0.0223518	0.0206342	0.0159609	0.0162163	0.0136133	0.0178643	0.0167026
770.569	7.12122	PE (38:2)	PE(18:1/20:1)	[M-H]-	0.0224767	0.0166019	0.0243569	0.0388028	0.0383986	0.0511365	0.0999162	0.0850952	0.115504	0.15717	0.153195	0.184804	0.106043	0.101399	0.120975	0.13178	0.144581	0.161554	0.107761	0.0917466	0.117122	0.14328	0.151118	0.185655	0.0930816	0.0993089	0.109112	0.129794	0.180051	0.197322	0.078157	0.093869	0.106594	0.127197	0.131684
768.554	7.04974	PE (38:3)	PE(18:0/20:3)	[M-H]-	0.0329004	0.0251057	0.0448248	0.081587	0.0828168	0.106516	0.0741638	0.0693639	0.124552	0.200903	0.207321	0.221448	0.0735003	0.0823815	0.15524	0.189648	0.208172	0.218452	0.0751252	0.0800108	0.144458	0.21219	0.225945	0.259107	0.0754559	0.0803093	0.133175	0.183525	0.261535	0.256929	0.0629459	0.111095	0.165594	0.185315	0.189246
766.538	6.7196	PE (38:4)	PE(18:0/20:4)	[M-H]-	0.517025	0.52518	0.450556	0.422309	0.482774	0.305426	0.489786	0.523793	0.555978	0.585748	0.616773	0.556335	0.519282	0.583303	0.448391	0.593252	0.644679	0.575265	0.519192	0.566627	0.533403	0.613536	0.642044	0.599888	0.533826	0.544662	0.52653	0.585941	0.689011	0.623746	0.535528	0.460241	0.501751	0.551373	0.493754
764.522	6.29382	PE (38:5)	PE(16:0/22:5)	[M-H]-	0.700038	0.309819	0.554946	0.504791	0.577602	0.437466	0.565562	0.50756	0.469522	0.455051	0.44361	0.398764	0.587913	0.559545	0.491457	0.451841	0.463573	0.396112	0.589735	0.563546	0.516343	0.479571	0.487175	0.431351	0.586183	0.547668	0.512641	0.435474	0.534307	0.42425	0.557097	0.439831	0.406237	0.432589	0.358658
762.507	5.93607	PE (38:6)	PE(18:2/20:4)	[M-H]-	0.290084	0.16548	0.163985	0.140929	0.197486	0.140111	0.589644	0.462477	0.501927	0.466303	0.384919	0.404083	0.616817	0.524977	0.51604	0.473417	0.451431	0.422169	0.627781	0.615181	0.511299	0.504392	0.467187	0.482544	0.634089	0.681488	0.514068	0.482334	0.499904	0.4747	0.718442	0.601849	0.599177	0.537088	0.489608
800.619	7.83952	PE (40:1)	PE (40:1)	[M-H]-	0.00150404	0.00166475	0.00176471	0.0024341	0.00255644	0.00236316	0.00358269	0.00321313	0.00480779	0.00534169	0.00393289	0.00450538	0.00534584	0.00320429	0.00496265	0.00276817	0.00355498	0.00319063	0.00356773	0.00418096	0.0036975	0.00377108	0.00527071	0.00412607	0.00404641	0.0050189	0.00403537	0.00305663	0.00562321	0.00436426	0.00431089	0.00527292	0.00264917	0.00361557	0.00425654
796.584	7.34471	PE (40:3)	PE(18:0/22:3)	[M-H]-	0.00342558	0.00992518	0.013213	0.00857854	0.00750655	0.0227787	0.0228983	0.0238442	0.0290902	0.0334134	0.0320379	0.0454524	0.0273874	0.0265114	0.0277566	0.0374026	0.0393285	0.0373206	0.0246497	0.0242191	0.0263823	0.0323865	0.0357069	0.0459493	0.0239173	0.0251456	0.0289114	0.025617	0.0380841	0.0509064	0.0197326	0.0199032	0.0214788	0.0273475	0.0256688
794.566	6.97054	PE (40:4)	PE(18:0/22:4)	[M-H]-	0.0249087	0.0195705	0.0206807	0.0255283	0.0315067	0.0348414	0.0514258	0.0516839	0.0618813	0.076321	0.0751268	0.0932	0.0544289	0.0552947	0.0585795	0.067052	0.0734144	0.0884046	0.0503898	0.0547428	0.0592453	0.0657227	0.0714392	0.104237	0.0533555	0.0501475	0.0475264	0.0575217	0.0777772	0.103235	0.0270567	0.0297804	0.0401713	0.0486347	0.0478431
792.555	6.74549	PE (40:5)	PE(18:0/22:5)	[M-H]-	0.176009	0.268172	0.215721	0.190854	0.266953	0.156586	0.176446	0.22057	0.21572	0.131132	0.149911	0.106809	0.186305	0.238791	0.154124	0.129244	0.133947	0.0969542	0.179063	0.236387	0.172355	0.129745	0.154948	0.107852	0.131741	0.174687	0.12054	0.120587	0.14372	0.0804314	0.0860078	0.153163	0.0879565	0.0934494	0.010247
790.544	6.61099	PE (40:6)	PE(18:0/22:6)	[M-H]-	0.0184931	0.040437	0.0337235	0.02901	0.0792729	0.0334032	0.0207632	0.0395754	0.0438864	0.0241383	0.0350294	0.0199773	0.0221282	0.0448674	0.0326961	0.0258251	0.0378007	0.0175504	0.021707	0.0488419	0.0354644	0.025238	0.0389889	0.0180894	0.021366	0.0387376	0.0369029	0.0256464	0.0356387	0.0207568	0.0186175	0.0341541	0.0216041	0.0365091	0.016879
790.541	6.30735	PE (40:6)	PE(18:1/22:5)	[M-H]-	0.181157	0.189465	0.153175	0.136041	0.173828	0.134341	0.35333	0.348536	0.344764	0.271862	0.258439	0.254058	0.360583	0.391323	0.305231	0.267975	0.268728	0.249872	0.361998	0.380404	0.328588	0.260643	0.287181	0.292666	0.35193	0.374236	0.327187	0.245506	0.290983	0.27709	0.315335	0.282089	0.199796	0.240124	0.196373
788.524	6.00926	PE (40:7)	PE(18:2/22:5)	[M-H]-	0.0280413	0.0173357	0.0153195	0.00819367	0.0152892	0.00745307	0.06956	0.0354536	0.0335114	0.026436	0.0237652	0.0177787	0.0785606	0.0462203	0.0442071	0.0241441	0.0244242	0.0166349	0.0714225	0.0706325	0.0428547	0.0271355	0.0292829	0.0211366	0.0758571	0.0636092	0.0395665	0.028099	0.029378	0.0225383	0.0758124	0.0346442	0.0339933	0.0313935	0.0209594
820.584	7.16666	PE (42:5)	PE(20:0/22:5)	[M-H]-	0.00286748	0.00374256	0.00256371	0.00262925	0.001452	0.00287174	0.00635779	0.00517039	0.00643421	0.00426024	0.00543183	0.00633083	0.00540131	0.00419076	0.00405398	0.00616634	0.00433389	0.00436743	0.00676566	0.00710716	0.002726	0.00429832	0.00528391	0.00508723	0.00726826	0.00573589	0.00644866	0.0014977	0.00549204	0.00398064	0.00516957	0.00497628	0.000789354	0.00404516	0.00454514
674.51	6.87561	PE-O (32:1)	PE-O (32:1)	[M-H]-	0.00170474	0.00391925	0.00236458	0.00145372	0.00231119	0.00194596	0.00781993	0.00952633	0.0118666	0.0133464	0.0116422	0.0114148	0.00819711	0.0111042	0.0121699	0.0127003	0.0152109	0.0122188	0.00947065	0.0113728	0.0108657	0.0129179	0.012171	0.0136574	0.00849737	0.0102069	0.0114943	0.0118367	0.0159809	0.0124835	0.00929033	0.0143412	0.0137063	0.0163468	0.0157419
672.496	6.43828	PE-O (32:2)	PE-P(16:0/16:1)	[M-H]-	0.0388786	0.0258623	0.0280851	0.029106	0.0258808	0.0416661	0.0424166	0.033381	0.0430859	0.0542304	0.0495451	0.0609125	0.0454632	0.0392728	0.0466505	0.0589979	0.0563575	0.067451	0.0461167	0.0377435	0.0478897	0.0628077	0.054254	0.0670701	0.0469279	0.0445095	0.0436196	0.0579898	0.0646364	0.0703287	0.0438306	0.0492964	0.0652924	0.0609583	0.0674475
704.556	7.36043	PE-O (34:0)	PE-O (34:0)	[M-H]-	0.00096317	0.0012536	0.000851683	0.00134637	0.00114154	0.000977291	0.00147164	0.00206472	0.00246382	0.00267144	0.00292992	0.00190723	0.00142935	0.00215134	0.0025934	0.00239881	0.0027322	0.00232847	0.00153154	0.00200375	0.00240467	0.00269403	0.00259619	0.0016707	0.0016376	0.001973	0.00243188	0.00347236	0.00310136	0.00256553	0.00172308	0.0025739	0.00244137	0.0041404	0.00201117
702.539	7.31707	PE-O (34:1)	PE-O (34:1)	[M-H]-	0.00119694	0.00241732	0.00173657	0.00203381	0.00174351	0.0015558	0.00441111	0.00638531	0.00746773	0.00724778	0.00824653	0.00658067	0.0053004	0.0067702	0.00838329	0.00893211	0.00919557	0.00699995	0.00486197	0.00663179	0.00719116	0.00757034	0.00908842	0.00728315	0.00552032	0.0062815	0.00859975	0.00887649	0.0115029	0.00819782	0.0054404	0.0108054	0.00921434	0.0117833	0.00844923
700.527	6.91632	PE-O (34:2)	PE-P(18:0/18:1)	[M-H]-	0.34074	0.241123	0.28046	0.321341	0.326469	0.453427	0.467054	0.420642	0.573925	0.71874	0.659711	0.780934	0.491566	0.487508	0.620696	0.73541	0.709126	0.78276	0.478353	0.491577	0.609364	0.772477	0.739285	0.821391	0.488729	0.528138	0.598543	0.732671	0.851473	0.885787	0.521198	0.70031	0.810116	0.828929	0.918426
698.512	6.48716	PE-O (34:3)	PE-P(18:1/16:1)	[M-H]-	0.0737656	0.0465411	0.0611788	0.0704764	0.0655025	0.101543	0.112577	0.0924099	0.120947	0.170129	0.15071	0.196352	0.113298	0.104323	0.127243	0.17267	0.164857	0.215199	0.114771	0.0963749	0.140015	0.176767	0.159522	0.214203	0.113473	0.119343	0.136608	0.182676	0.183759	0.227295	0.115615	0.136888	0.183269	0.1661	0.213563
730.571	7.36627	PE-O (36:1)	PE-O(18:0/18:1)	[M-H]-	0.0260569	0.0210731	0.0303689	0.0375913	0.0433906	0.0552093	0.0267519	0.0225463	0.0346708	0.0576709	0.0520724	0.0558945	0.025633	0.0257021	0.0453921	0.0606774	0.0634323	0.0583652	0.027645	0.0273051	0.0408969	0.0666364	0.0623146	0.0596062	0.0253527	0.0310074	0.044819	0.0623719	0.0832878	0.0631139	0.0294538	0.0543275	0.0678959	0.083327	0.0749958
728.559	7.33828	PE-O (36:2)	PE-P(16:0/20:1)	[M-H]-	0.0961896	0.0830878	0.117482	0.17301	0.188889	0.252492	0.157309	0.136076	0.204568	0.304502	0.281589	0.323445	0.164293	0.15858	0.246277	0.302763	0.311617	0.315831	0.156416	0.162147	0.222723	0.329855	0.331946	0.336352	0.153896	0.181619	0.227683	0.309686	0.415692	0.353952	0.168514	0.271694	0.332679	0.390182	0.367797
726.544	6.94732	PE-O (36:3)	PE-P(18:1/18:1)	[M-H]-	0.241021	0.171348	0.233695	0.309942	0.334257	0.476605	0.463774	0.400645	0.597862	0.873308	0.800733	0.986026	0.489228	0.458321	0.702196	0.844735	0.897232	0.981727	0.467941	0.476354	0.639789	0.893835	0.909361	0.981834	0.456878	0.523487	0.632959	0.796278	1.08498	1.09766	0.498877	0.684436	0.830207	0.934917	1.02809
724.527	6.61959	PE-O (36:4)	PE-O(16:0/20:4)	[M-H]-	0.0930723	0.0632784	0.0693414	0.0396209	0.0361902	0.0388034	0.149858	0.120064	0.139799	0.10747	0.100786	0.114438	0.150594	0.130797	0.181249	0.108179	0.103633	0.128111	0.146934	0.131372	0.149333	0.121924	0.114305	0.125855	0.146019	0.140017	0.148223	0.186041	0.129279	0.127053	0.153901	0.143469	0.12361	0.0988716	0.141047
722.511	6.48146	PE-O (36:5)	PE-P(16:0/20:4)	[M-H]-	0.150557	0.11664	0.101982	0.0851789	0.0919873	0.0655715	0.223206	0.219401	0.248391	0.215914	0.211112	0.163232	0.227439	0.248785	0.227182	0.211464	0.214232	0.163367	0.232371	0.243035	0.240821	0.205621	0.230294	0.175058	0.231146	0.263544	0.224497	0.198435	0.238085	0.179972	0.195962	0.191416	0.151704	0.167733	0.128192
720.496	6.13809	PE-O (36:6)	PE-P(14:0/22:5)	[M-H]-	0.277984	0.178791	0.180512	0.135115	0.142848	0.122678	0.436085	0.410175	0.484882	0.427426	0.385846	0.33319	0.449472	0.474263	0.436891	0.447075	0.410385	0.34212	0.459604	0.468531	0.498325	0.435659	0.436154	0.368853	0.456079	0.53951	0.482856	0.454881	0.423443	0.38658	0.497094	0.526784	0.460402	0.413386	0.377794
718.483	5.63148	PE-O (36:7)	PE-P(16:1/20:5)	[M-H]-	0.00287801	0.00231888	0.00125475	0.00134937	0.000731905	0.000808314	0.00568058	0.0042391	0.00421916	0.00347229	0.00324262	0.00273224	0.00701379	0.00500825	0.00381223	0.00334908	0.00298528	0.00325609	0.00483128	0.00592799	0.00463209	0.00330135	0.00260029	0.00352424	0.00686557	0.00610668	0.00432839	0.00325778	0.00250474	0.0031719	0.00779831	0.00524428	0.00379342	0.00263235	0.00265806
758.602	8.05634	PE-O (38:1)	PE-O (38:1)	[M-H]-	0.000619511	0.000843749	0.000590636	0.00138532	0.00131081	0.000812441	0.00251653	0.00288166	0.00326173	0.00338974	0.00347275	0.00249397	0.0023954	0.00295471	0.00439521	0.00327963	0.00388503	0.00198543	0.00265161	0.00317137	0.00393946	0.00356877	0.00368873	0.00214229	0.00260419	0.00336932	0.0048225	0.00376186	0.00448362	0.00291456	0.00304134	0.00444145	0.00355237	0.00431946	0.00409212
756.59	7.71013	PE-O (38:2)	PE-P(18:0/20:1)	[M-H]-	0.013709	0.0123272	0.0185535	0.0304856	0.0393918	0.0443035	0.0551561	0.0537181	0.0767983	0.109248	0.0999137	0.111407	0.0595144	0.0614136	0.0900634	0.107632	0.109834	0.101948	0.0574075	0.060173	0.0872887	0.117555	0.114504	0.11209	0.0591161	0.0644226	0.0911538	0.111314	0.145693	0.115296	0.0610131	0.0976878	0.108855	0.124155	0.123103
754.574	7.35516	PE-O (38:3)	PE-O(16:0/22:3)	[M-H]-	0.0351707	0.0266062	0.0444463	0.0762135	0.0859962	0.125281	0.123635	0.109399	0.174645	0.29882	0.264666	0.323455	0.134782	0.119944	0.218921	0.279001	0.298486	0.324273	0.126055	0.125977	0.206937	0.31795	0.321925	0.359873	0.121014	0.152941	0.20173	0.281849	0.423745	0.360032	0.119045	0.194695	0.246917	0.306145	0.340378
752.558	7.14691	PE-O (38:4)	PE-O(16:0/22:4)	[M-H]-	0.0537432	0.0450864	0.0656683	0.100258	0.103921	0.142682	0.175141	0.164306	0.247074	0.402493	0.387561	0.441003	0.182861	0.187595	0.291669	0.380522	0.427149	0.436061	0.180794	0.18655	0.272596	0.418389	0.437183	0.473648	0.178663	0.19498	0.272604	0.377895	0.523899	0.496144	0.176028	0.260999	0.33151	0.402263	0.439937
750.543	6.84584	PE-O (38:5)	PE-P(16:0/22:4)	[M-H]-	0.103156	0.0689791	0.0838845	0.113898	0.141661	0.14319	0.240688	0.231013	0.309084	0.432955	0.400471	0.372958	0.246556	0.265086	0.362842	0.3581	0.434857	0.370398	0.233669	0.240177	0.299682	0.356789	0.450545	0.396799	0.223733	0.249367	0.272762	0.339698	0.460836	0.396325	0.209775	0.264694	0.247186	0.301006	0.300649
748.527	6.5082	PE-O (38:6)	PE-P(16:0/22:5)	[M-H]-	0.908013	0.960081	0.785268	0.605537	0.70377	0.530783	1.3391	1.451	1.47663	1.20678	1.29476	1.09655	1.34359	1.5882	1.19386	1.23641	1.24311	1.11448	1.35218	1.50884	1.48268	1.15731	1.27015	1.1414	1.38451	1.5006	1.49421	1.25718	1.25561	1.22522	1.39863	1.40344	1.1283	1.13881	1.09138
746.51	6.3503	PE-O (38:7)	PE-P(16:1/22:5)	[M-H]-	0.023978	0.0387834	0.0326183	0.0233927	0.0428978	0.0215606	0.0305576	0.0645287	0.0712176	0.0450764	0.0599672	0.0331457	0.0301594	0.0731078	0.0612448	0.0494304	0.0641067	0.0367542	0.0301829	0.0786657	0.0683758	0.0481479	0.0693068	0.0380921	0.0361219	0.0695437	0.0670734	0.044597	0.0715118	0.0432863	0.0297704	0.0653862	0.0407155	0.0619146	0.0387233
746.511	6.18367	PE-O (38:7)	PE-P(16:0/22:6)	[M-H]-	0.22321	0.155177	0.147353	0.121157	0.135274	0.115199	0.650964	0.669854	0.783699	0.671804	0.677891	0.631684	0.67802	0.774162	0.666189	0.717024	0.681696	0.656927	0.688696	0.730147	0.7989	0.648763	0.709564	0.714213	0.686128	0.762818	0.757516	0.701139	0.677032	0.765819	0.658487	0.694274	0.589142	0.559617	0.613738
744.496	5.78027	PE-O (38:8)	PE-P(18:2/20:5)	[M-H]-	0.0125826	0.0083735	0.00585726	0.004262	0.00423456	0.00249811	0.0317828	0.0304876	0.0293948	0.0187347	0.017026	0.0163217	0.0354865	0.0364907	0.0254977	0.0202604	0.0194521	0.0147624	0.038948	0.0335743	0.026808	0.0186222	0.0205211	0.0203842	0.0371876	0.0334575	0.026166	0.0179437	0.0214719	0.0116403	0.030799	0.0209408	0.0126993	0.0135965	0.0108792
784.62	8.04688	PE-O (40:2)	PE-O (40:2)	[M-H]-	0.00238776	0.0033141	0.0040973	0.00707465	0.00754523	0.00868657	0.0116008	0.0103893	0.0169074	0.0238462	0.0205578	0.0247766	0.0116808	0.0129547	0.0194474	0.021969	0.02493	0.0213958	0.0114558	0.0131279	0.019736	0.0258912	0.0266973	0.0251013	0.0121331	0.013685	0.0190853	0.0252983	0.0322662	0.0263157	0.0115893	0.0185556	0.0198812	0.0257586	0.0254102
782.605	7.72265	PE-O (40:3)	PE-O (40:3)	[M-H]-	0.00781411	0.00771507	0.0125083	0.0190716	0.023898	0.033293	0.0483317	0.0417458	0.0684906	0.116197	0.104346	0.128986	0.0503913	0.0477622	0.0804495	0.104985	0.111271	0.124262	0.0493198	0.04915	0.0799447	0.114517	0.113804	0.137144	0.0478911	0.0557254	0.0765271	0.103925	0.144369	0.139358	0.0431155	0.072096	0.0846504	0.0992402	0.123952
780.591	7.43522	PE-O (40:4)	PE-O(18:0/22:4)	[M-H]-	0.0126602	0.0116762	0.0164919	0.0253904	0.0297836	0.0420611	0.0449496	0.0425811	0.0678477	0.11663	0.116039	0.137386	0.0501332	0.0487438	0.0837936	0.106706	0.12486	0.130688	0.047059	0.0501326	0.0768868	0.120487	0.128687	0.152033	0.0458692	0.0528105	0.0748077	0.110016	0.161835	0.149999	0.0382303	0.0620449	0.0799161	0.107575	0.117323
778.573	7.18031	PE-O (40:5)	PE-P(18:0/22:4)	[M-H]-	0.0457064	0.0275155	0.0394196	0.0409844	0.0493915	0.0557659	0.11187	0.101021	0.155418	0.23707	0.23888	0.291943	0.119752	0.118494	0.169749	0.217094	0.267819	0.276819	0.116529	0.117638	0.175944	0.232431	0.257691	0.316897	0.117049	0.119116	0.161461	0.207353	0.328382	0.309198	0.103579	0.111773	0.141972	0.191926	0.235266
776.558	6.97323	PE-O (40:6)	PE-P(18:1/22:4)	[M-H]-	0.122255	0.123119	0.127376	0.12618	0.166262	0.103705	0.285028	0.179606	0.208309	0.184222	0.202074	0.126919	0.29725	0.202163	0.217251	0.175098	0.217963	0.13241	0.295917	0.220583	0.190643	0.186299	0.233433	0.143314	0.305514	0.193947	0.198181	0.16814	0.262364	0.15515	0.153538	0.203648	0.141311	0.206896	0.150117
774.543	6.55541	PE-O (40:7)	PE-P(18:1/22:5)	[M-H]-	0.46995	0.500557	0.411052	0.350895	0.443273	0.342827	1.04109	1.18425	1.17618	0.948973	1.00793	0.879409	1.0497	1.2842	0.956719	0.961806	1.00279	0.913202	1.06069	1.21154	1.19699	0.883657	0.998409	0.9189	1.09823	1.17039	1.18471	0.948506	1.00181	0.991497	1.04492	1.05378	0.778524	0.854996	0.932128
772.526	6.39392	PE-O (40:8)	PE-P(18:2/22:5)	[M-H]-	0.0163091	0.0288993	0.0292586	0.0247264	0.044235	0.0253904	0.0369474	0.0787049	0.0872769	0.0533667	0.072757	0.0440876	0.0373401	0.0858252	0.0643432	0.0546008	0.0814573	0.047326	0.0386725	0.0884003	0.0728058	0.0526075	0.0768062	0.0481222	0.0395443	0.0726426	0.0799143	0.0489707	0.0786013	0.0509036	0.0304299	0.0589204	0.0370407	0.0630526	0.0399127
808.621	7.75515	PE-O (42:4)	PE-O (42:4)	[M-H]-	0.00203562	0.00233236	0.00255852	0.00519446	0.00471278	0.00675721	0.00493649	0.0072077	0.0102401	0.0161498	0.0147986	0.0212071	0.00623546	0.00718917	0.0108223	0.016415	0.0182792	0.0194004	0.00763027	0.00590147	0.00995367	0.0137232	0.0181262	0.0235787	0.00755812	0.00724182	0.00933718	0.0153531	0.0209718	0.0233039	0.00544604	0.00887522	0.010936	0.0139657	0.0171847
806.602	7.51064	PE-O (42:5)	PE-O (42:5)	[M-H]-	0.00328752	0.00307568	0.00278969	0.0039417	0.00445056	0.00413955	0.00893327	0.00794515	0.0142359	0.0194241	0.0208722	0.0244781	0.0104543	0.0118019	0.015446	0.0171968	0.0213987	0.0243271	0.00900423	0.00771657	0.0124619	0.0200164	0.0239419	0.0292944	0.00808556	0.0108367	0.00927136	0.0111716	0.0279971	0.027281	0.00526554	0.0110207	0.0119423	0.0163837	0.0210605
804.594	7.29036	PE-O (42:6)	PE-O (42:6)	[M-H]-	0.00531003	0.00555464	0.00525985	0.00601955	0.00707516	0.00657436	0.0105241	0.0113462	0.0141244	0.0154368	0.0167764	0.0141734	0.0121549	0.0121514	0.0136052	0.0141707	0.0142227	0.0142168	0.0122209	0.0133419	0.0142102	0.0103138	0.0120025	0.0183727	0.0122098	0.0116616	0.0127683	0.0131029	0.0135632	0.0175083	0.00984746	0.0101255	0.00990903	0.0115509	0.0120878
802.572	7.00303	PE-O (42:7)	PE-P(20:1/22:5)	[M-H]-	0.0134344	0.0161338	0.0138746	0.0124902	0.0103322	0.00710091	0.0295792	0.0341163	0.0365097	0.0309342	0.0345308	0.0261545	0.0319393	0.0400788	0.0342615	0.0280034	0.0378896	0.0254542	0.0302606	0.0407351	0.034727	0.0288309	0.0374454	0.0307311	0.0327042	0.033969	0.00524122	0.0254725	0.0444707	0.0274138	0.0242807	0.0249717	0.0170893	0.0255689	0.0232838
800.558	6.69595	PE-O (42:8)	PE-P(18:1/24:6)	[M-H]-	0.0144784	0.0178968	0.0150048	0.0131807	0.0156671	0.0138262	0.0331912	0.0398247	0.0409748	0.0319271	0.0380458	0.0303441	0.0352027	0.0455101	0.0355697	0.0326662	0.0395147	0.0299887	0.0342219	0.0450417	0.0371678	0.031429	0.0390848	0.0329018	0.0334815	0.0408976	0.0373682	0.0288967	0.0408929	0.0348917	0.0291905	0.0331001	0.0223801	0.0298647	0.0294067
835.53	5.64689	PI (34:1)	PI(18:1/16:0)	[M-H]-	0.18128	0.128997	0.176962	0.195258	0.245134	0.233464	0.223038	0.199275	0.35954	0.382363	0.484104	0.446418	0.252759	0.25462	0.378246	0.362504	0.598529	0.446881	0.252862	0.310443	0.383528	0.443091	0.66203	0.460862	0.145179	0.187908	0.224296	0.261554	0.437742	0.265821	0.141318	0.205867	0.253537	0.330693	0.249311
833.518	5.11287	PI (34:2)	PI(16:1/18:1)	[M-H]-	0.193772	0.210645	0.260389	0.308124	0.250372	0.356404	0.112747	0.100413	0.0894037	0.0922531	0.128134	0.133297	0.114167	0.081321	0.0831861	0.101318	0.137016	0.206668	0.0958754	0.0887713	0.108028	0.0974521	0.21914	0.103682	0.0721251	0.0743371	0.105656	0.0897712	0.139036	0.08216	0.0701057	0.0628197	0.0856294	0.126035	0.0948024
831.501	4.96928	PI (34:3)	PI (34:3)	[M-H]-	0.0103293	0.0185165	0.0178152	0.024765	0.0183732	0.0197222	0.0307581	0.0377765	0.0427317	0.027253	0.0201825	0.0459314	0.0333867	0.0347702	0.0262659	0.0318868	0.0390464	0.0397095	0.0322001	0.029302	0.0423974	0.0146748	0.0365246	0.0385443	0.0212786	0.0206752	0.0232182	0.0222881	0.0208422	0.0290032	0.0200833	0.0166853	0.0142762	0.0164319	0.0105492
863.563	6.08976	PI (36:1)	PI(18:1/18:0)	[M-H]-	0.224167	0.202421	0.353476	0.387183	0.397065	0.470163	0.0994698	0.0868218	0.114308	0.118496	0.138351	0.145495	0.097859	0.104105	0.114275	0.130158	0.17438	0.163139	0.0859733	0.11907	0.125825	0.132924	0.166603	0.145335	0.0588748	0.0759478	0.0683738	0.0925373	0.112137	0.106639	0.0649628	0.0823671	0.115167	0.122874	0.119392
861.548	5.64672	PI (36:2)	PI (36:2)	[M-H]-	0.435343	0.260353	0.394051	0.434037	0.531846	0.692277	0.255941	0.14401	0.245423	0.304689	0.317216	0.368896	0.25998	0.177308	0.275499	0.306396	0.442181	0.395254	0.251797	0.221186	0.296501	0.390517	0.439073	0.391743	0.156762	0.15013	0.150513	0.22737	0.30159	0.238318	0.169896	0.19156	0.263148	0.287663	0.246459
859.533	5.52705	PI (36:3)	PI (36:3)	[M-H]-	0.0302566	0.0334339	0.0392909	0.0623282	0.0605074	0.0667869	0.0732902	0.0507559	0.0825531	0.120382	0.116589	0.127681	0.0750323	0.0522916	0.0996389	0.118175	0.124763	0.14636	0.0701053	0.0678267	0.104566	0.131728	0.123822	0.128427	0.0501969	0.0480196	0.0618815	0.0875575	0.0918062	0.0821549	0.0393984	0.0473657	0.0769488	0.0769288	0.0700375
857.517	5.11438	PI (36:4)	PI(16:0/20:4)	[M-H]-	0.100811	0.166258	0.123248	0.115765	0.110496	0.0974431	0.165467	0.198075	0.163906	0.0934406	0.130238	0.108614	0.161651	0.171902	0.11284	0.0967983	0.104693	0.0933027	0.143651	0.143347	0.145858	0.0965967	0.102541	0.0883096	0.10364	0.101931	0.083856	0.0683848	0.0595503	0.0605156	0.100612	0.0724885	0.0712742	0.0560143	0.0637883
855.502	4.76518	PI (36:5)	PI (36:5)	[M-H]-	0.0905412	0.128219	0.0936595	0.0867239	0.055764	0.0483181	0.134963	0.146752	0.116411	0.0711477	0.0777687	0.0673881	0.134342	0.132705	0.0787335	0.0768302	0.0789667	0.0741922	0.126453	0.129597	0.12638	0.0609255	0.0677249	0.0669886	0.0872684	0.0842793	0.0776594	0.0515393	0.040778	0.0453892	0.10125	0.0729195	0.0586044	0.0466109	0.0493907
889.578	6.26046	PI (38:2)	PI(20:1/18:1)	[M-H]-	0.0146419	0.0402104	0.0526742	0.124537	0.116635	0.122497	0.0323157	0.0335482	0.0319002	0.0614503	0.112335	0.101819	0.0306615	0.037147	0.0463432	0.114522	0.125042	0.153017	0.0231819	0.0404141	0.0498256	0.0852529	0.119831	0.132519	0.0182084	0.0227047	0.0420927	0.0499923	0.0841455	0.089054	0.0184534	0.0446392	0.0813981	0.0824567	0.0835587
887.565	6.01941	PI (38:3)	PI(18:0/20:3)	[M-H]-	0.540625	0.487681	1.32879	2.13594	3.63652	3.33699	2.45771	2.4423	5.51051	7.84097	8.97728	10.3309	2.38702	2.91995	6.12557	7.79984	10.1672	9.81065	2.37417	3.48939	6.24925	8.47184	10.4547	10.0921	1.45576	2.38865	3.44867	5.61108	6.30465	6.54105	1.33252	3.29249	5.33186	5.61009	5.92433
885.549	5.67924	PI (38:4)	PI(20:3/18:1)	[M-H]-	0.560111	0.506326	0.473724	0.713999	0.918632	0.686469	1.02871	0.976685	1.44341	1.19899	0.973431	1.12111	1.00659	1.22513	1.22814	1.22874	1.01944	1.11509	1.05459	1.4712	1.3587	1.40146	1.16203	1.18652	0.66385	0.713347	0.770606	0.81407	1.04358	0.741525	0.626244	0.752827	0.842496	0.956314	0.489142
883.533	5.19205	PI (38:5)	PI(18:1/20:4)	[M-H]-	0.326406	0.435116	0.375547	0.366766	0.352933	0.284349	0.498726	0.484261	0.312868	0.203527	0.23692	0.179281	0.495539	0.400638	0.254237	0.212238	0.243884	0.223278	0.524347	0.432999	0.363561	0.199978	0.230462	0.16079	0.268265	0.251665	0.175651	0.208244	0.133686	0.0986284	0.242733	0.168278	0.183823	0.118422	0.104806
883.533	5.35178	PI (38:5)	PI(18:0/20:5)	[M-H]-	0.482256	0.310658	0.346124	0.308566	0.347857	0.262931	0.445854	0.453818	0.651282	0.375005	0.41509	0.333718	0.437447	0.54273	0.615143	0.428376	0.49318	0.35021	0.496922	0.65245	0.653246	0.447525	0.55363	0.366184	0.318681	0.392441	0.401886	0.320026	0.408228	0.238669	0.464525	0.574512	0.412696	0.480347	0.329885
881.518	4.83641	PI (38:6)	PI(18:1/20:5)	[M-H]-	0.245379	0.319685	0.305659	0.34959	0.239179	0.259277	0.386864	0.411205	0.327526	0.203888	0.222459	0.18604	0.386954	0.375466	0.225923	0.214832	0.229767	0.194026	0.353676	0.395717	0.361294	0.203592	0.21393	0.16746	0.240995	0.252015	0.223521	0.174707	0.124802	0.134044	0.285794	0.213362	0.189255	0.138366	0.143235
913.58	6.0132	PI (40:4)	PI (40:4)	[M-H]-	0.0581965	0.061806	0.0619307	0.08575	0.120044	0.102337	0.117426	0.0877571	0.127992	0.146986	0.17526	0.188417	0.115125	0.104791	0.136913	0.152247	0.202128	0.200772	0.12466	0.119828	0.148684	0.157923	0.202082	0.202962	0.0729354	0.0858694	0.0794589	0.109052	0.122804	0.134526	0.0564413	0.0606983	0.0814606	0.0857327	0.087759
911.564	5.70951	PI (40:5)	PI(18:0/22:5)	[M-H]-	0.100941	0.109165	0.0894526	0.0760889	0.0992302	0.0680648	0.15481	0.105371	0.145542	0.0935754	0.11074	0.0944098	0.144409	0.145428	0.125483	0.0938334	0.136634	0.100665	0.155235	0.167163	0.136321	0.101478	0.157403	0.10322	0.0997342	0.0982026	0.0909722	0.0626066	0.092462	0.0649688	0.0783428	0.0740212	0.0766066	0.0805725	0.0584166
907.532	5.06424	PI (40:7)	PI(18:1/22:6)	[M-H]-	0.0275827	0.0494437	0.0392648	0.0437459	0.038463	0.034723	0.0500967	0.0670698	0.0190528	0.0229774	0.0388802	0.0246921	0.0542332	0.0520682	0.0303542	0.0280241	0.0225791	0.0232803	0.0421474	0.053829	0.0449458	0.014776	0.0335255	0.0223503	0.0280261	0.0139226	0.0275408	0.0236367	0.0114832	0.0177765	0.0288656	0.0233488	0.0207135	0.00896141	0.0205961
873.581	6.2357	PI-O (38:3)	PI-O (38:3)	[M-H]-	0.0189168	0.031313	0.034917	0.0494854	0.0370032	0.04613	0.0249536	0.0343249	0.050271	0.0763303	0.0533785	0.0777791	0.0243661	0.0281269	0.0480426	0.0842834	0.0577768	0.0905246	0.0299599	0.0299262	0.0758767	0.0505824	0.0745242	0.0391489	0.0141052	0.0242475	0.0409544	0.05922	0.0538624	0.0571094	0.0150611	0.0264526	0.0351211	0.0260245	0.0432852
871.567	5.84585	PI-O (38:4)	PI-O (38:4)	[M-H]-	0.02395	0.0264923	0.0303222	0.0415323	0.0444902	0.0395615	0.0349883	0.048241	0.0777206	0.097153	0.108617	0.101244	0.0415117	0.049808	0.0841629	0.108497	0.130522	0.112262	0.0476658	0.0430168	0.0871644	0.115333	0.141383	0.112217	0.0210432	0.0393464	0.0515553	0.0556931	0.112059	0.0637578	0.017087	0.0308535	0.0385306	0.06058	0.051473
869.551	5.54039	PI-O (38:5)	PI-O (38:5)	[M-H]-	0.0347304	0.0416276	0.0498192	0.0606037	0.0735628	0.0512353	0.0663528	0.0611211	0.127614	0.11241	0.148186	0.0704253	0.0748358	0.0932418	0.118352	0.101947	0.197297	0.0809011	0.0833169	0.109659	0.123909	0.124974	0.213228	0.074911	0.0532428	0.0627517	0.0784022	0.0844357	0.144296	0.0412558	0.0396513	0.0491493	0.0450619	0.0720187	0.0306066
867.537	5.10572	PI-O (38:6)	PI-O (38:6)	[M-H]-	0.0567559	0.0722169	0.078504	0.0784078	0.0605474	0.0588253	0.139771	0.177351	0.191539	0.095877	0.159948	0.103644	0.153463	0.157972	0.145107	0.102488	0.142393	0.0926984	0.122354	0.134853	0.176961	0.110581	0.125354	0.0938922	0.0975418	0.10025	0.107007	0.0834635	0.0685635	0.0643624	0.0926321	0.0707777	0.0518097	0.047821	0.0637941
897.581	5.99252	PI-O (40:5)	PI-O (40:5)	[M-H]-	0.033192	0.0223427	0.0351906	0.0281959	0.0263909	0.0198621	0.0341627	0.0292718	0.0382113	0.0344591	0.0405065	0.0224044	0.031059	0.0336563	0.0454137	0.0352404	0.0431896	0.0238038	0.0316938	0.0420624	0.0412889	0.0337364	0.0401509	0.0250286	0.0209697	0.0301073	0.0258232	0.023379	0.0269253	0.0145241	0.0159072	0.0261125	0.0180009	0.0257815	0.0200641
895.57	5.5175	PI-O (40:6)	PI-O (40:6)	[M-H]-	0.0291705	0.03132	0.0295928	0.0298054	0.0249549	0.0238343	0.0450743	0.0293141	0.0419302	0.0305539	0.0379016	0.0400799	0.0430005	0.0405885	0.0445277	0.0341228	0.0446833	0.0316433	0.0447037	0.0453873	0.046573	0.0376179	0.0689938	0.0313491	0.0265744	0.0299428	0.030785	0.0227838	0.0306979	0.0186369	0.0309922	0.029049	0.0217495	0.0283156	0.028015
691.451	4.56688	PG (30:1)	PG(14:0/16:1)	[M-H]-	0.00445953	0.0111469	0.00909309	0.0102301	0.00625883	0.00985924	0.00480784	0.00626083	0.00510105	0.00311508	0.00395524	0.00690041	0.00625666	0.00450398	0.00387082	0.00409453	0.00360183	0.00403578	0.0059363	0.00553519	0.00549392	0.00286166	0.0032035	0.00305759	0.00490441	0.00427423	0.00393553	0.00342417	0.00238018	0.00400637	0.00484832	0.00359005	0.00308347	0.00246931	0.00353526
719.485	4.89451	PG (32:1)	PG(18:1/14:0)	[M-H]-	0.00173459	0.00500778	0.0096924	0.0138715	0.00771753	0.00933483	0.00321988	0.00396932	0.00409898	0.00198168	0.00386642	0.00544397	0.00306893	0.00334482	0.00311994	0.00398272	0.00200944	0.00146008	0.00325064	0.00330233	0.00310094	0.00160892	0.00151386	0.00336344	0.00240978	0.00287402	0.00351824	0.00428992	0.00237847	0.00417951	0.00282645	0.00283317	0.00317646	0.0011853	0.00242036
719.483	5.13356	PG (32:1)	PG(16:0/16:1)	[M-H]-	0.01336	0.0333353	0.0299795	0.0359087	0.0234922	0.036986	0.010322	0.0154147	0.0108822	0.0112728	0.0130809	0.0207026	0.0137848	0.0106661	0.012753	0.0146231	0.0139333	0.012039	0.0111837	0.0112397	0.0159953	0.0099708	0.010596	0.0122454	0.0110216	0.00938238	0.0114883	0.0119579	0.00766778	0.0129957	0.0111795	0.0111957	0.0080499	0.0083075	0.00954504
717.468	4.66469	PG (32:2)	PG(16:1/16:1)	[M-H]-	0.0049212	0.0128025	0.00959489	0.0127902	0.00752321	0.0101481	0.00749713	0.0102327	0.0077294	0.00532547	0.00737605	0.00777066	0.00769225	0.00703696	0.00655876	0.00953995	0.0069326	0.00703645	0.00764601	0.00624985	0.00973697	0.00511369	0.00478566	0.00667018	0.00674693	0.00666977	0.00705278	0.00691919	0.00319558	0.00617875	0.0060401	0.00575586	0.00555234	0.00433724	0.00661478
747.516	5.68067	PG (34:1)	PG(16:0/18:1)	[M-H]-	0.0516562	0.0754218	0.0893598	0.0931932	0.101057	0.106767	0.0604873	0.0607641	0.0813571	0.0988681	0.105443	0.138471	0.0685539	0.0676033	0.0922224	0.128389	0.114187	0.106723	0.0649432	0.0840761	0.100647	0.089116	0.0978147	0.112371	0.0487718	0.0600581	0.0671745	0.0784738	0.0810993	0.0978945	0.0539203	0.0721777	0.0812668	0.080331	0.0891886
745.501	4.98303	PG (34:2)	PG(16:1/18:1)	[M-H]-	0.00715174	0.0208329	0.0278794	0.0393742	0.0258611	0.0387214	0.0110154	0.0178513	0.0204011	0.0272076	0.0357565	0.0509192	0.0138799	0.0160546	0.0231975	0.0435161	0.0292349	0.0326485	0.0116338	0.0135688	0.0297622	0.0259819	0.0251781	0.033984	0.00898696	0.0142815	0.0204853	0.0346775	0.0189263	0.0308299	0.00840148	0.0159119	0.0246673	0.0176682	0.0296912
743.484	4.81645	PG (34:3)	PG(18:3/16:0)	[M-H]-	0.00162765	0.00294578	0.00259019	0.00338284	0.00192117	0.0024942	0.0035843	0.00532713	0.00617781	0.00548449	0.00553278	0.0078104	0.00487971	0.00437528	0.00551975	0.00744134	0.00515471	0.00744435	0.00400547	0.00441465	0.00698234	0.00442796	0.00477377	0.00606713	0.00313669	0.00331855	0.00598096	0.00495899	0.00384425	0.00611644	0.00427562	0.00447458	0.00450709	0.00379512	0.00574194
777.569	6.37219	PG (36:0)	PG (36:0)	[M-H]-	0.0102512	0.0260391	0.0285802	0.0365526	0.0199731	0.0299556	0.0117001	0.0198079	0.0189216	0.0158808	0.0153687	0.0184417	0.0108972	0.0152227	0.0142232	0.018939	0.00818833	0.0177442	0.00935177	0.0165106	0.0225546	0.0135697	0.013314	0.0128001	0.0120869	0.01086	0.0149611	0.0178603	0.0091475	0.0147233	0.0113403	0.0129854	0.0132023	0.0082004	0.0120618
775.546	6.17611	PG (36:1)	PG (36:1)	[M-H]-	0.00798433	0.0192707	0.0228106	0.0232877	0.0241487	0.0261011	0.00771598	0.0100772	0.00969805	0.0106805	0.0111191	0.0134051	0.0079893	0.00983147	0.0126068	0.0121318	0.0120094	0.008753	0.00752882	0.0102334	0.0134879	0.00733821	0.0114751	0.0105167	0.00642819	0.00812642	0.00916183	0.00899364	0.00893303	0.00933505	0.00651574	0.010044	0.00890926	0.00921956	0.00901944
773.532	5.50501	PG (36:2)	PG(18:1/18:1)	[M-H]-	0.0255562	0.0180097	0.048013	0.0604778	0.0509811	0.0598657	0.0396114	0.0337989	0.0590893	0.130002	0.10191	0.173563	0.0362032	0.0354926	0.10318	0.186969	0.130107	0.139749	0.036902	0.0437464	0.0957312	0.142016	0.126611	0.127699	0.0257133	0.0357345	0.068889	0.106779	0.122914	0.123596	0.0274184	0.0609602	0.094874	0.0970064	0.0957279
771.516	5.09944	PG (36:3)	PG(18:1/18:2)	[M-H]-	0.00313765	0.00937463	0.0117227	0.0156768	0.00755755	0.0110175	0.0155663	0.0215999	0.032365	0.0444157	0.0409466	0.0574338	0.0163258	0.0162469	0.0306347	0.0482436	0.0325594	0.0408759	0.0131943	0.0178676	0.0345115	0.0310575	0.0285011	0.0396831	0.0114562	0.0154388	0.0238998	0.0353969	0.0234481	0.0412749	0.00869054	0.0141765	0.0213984	0.0171357	0.0291473
769.502	4.96426	PG (36:4)	PG(16:1/20:3)	[M-H]-	0.00166523	0.00607634	0.006003	0.00596174	0.00366242	0.00488636	0.00528525	0.00960849	0.00509082	0.00582847	0.00706435	0.0109202	0.00622017	0.00744768	0.00603992	0.00805708	0.00602474	0.00635796	0.00524443	0.0063617	0.00859537	0.00454692	0.0030782	0.00643288	0.00467522	0.00513084	0.00416959	0.00356765	0.00261097	0.00762753	0.00568783	0.00561253	0.00537175	0.00366135	0.00653547
765.475	4.14352	PG (36:6)	PG(16:1/20:5)	[M-H]-	0.00156113	0.00361602	0.00253911	0.00313786	0.00231649	0.00208702	0.00243046	0.00460439	0.00264192	0.00358674	0.0033998	0.00570313	0.00462968	0.00575945	0.00728475	0.00436624	0.001996	0.0010651	0.00253317	0.00696617	0.00831271	0.00324601	0.00185586	0.0045408	0.00265411	0.00258396	0.00488776	0.00459635	0.00189996	0.00456591	0.00271161	0.00192015	0.00282836	0.00213512	0.00452131
803.58	6.43057	PG (38:1)	PG (38:1)	[M-H]-	0.0025791	0.012863	0.0128115	0.0187976	0.0121008	0.00698231	0.00740668	0.00591298	0.0119282	0.00396153	0.00703003	0.0138665	0.00417604	0.00496871	0.0100391	0.0190873	0.00951372	0.0125778	0.00758249	0.00550696	0.0156783	0.00858923	0.00393699	0.0105677	0.00664603	0.00772605	0.00648059	0.0130295	0.000667443	0.0106185	0.0056735	0.0102206	0.00892642	0.00251701	0.000793844
799.547	5.60453	PG (38:3)	PG (38:3)	[M-H]-	0.0022797	0.0061844	0.00608429	0.00954943	0.00746143	0.00806439	0.0150032	0.0161564	0.0246475	0.0439714	0.035663	0.0743665	0.0181256	0.0150838	0.0434593	0.0685016	0.0467224	0.0542242	0.0168584	0.0220633	0.035224	0.0479701	0.0421762	0.059543	0.0150118	0.0142253	0.0246669	0.0361798	0.0408322	0.0509059	0.0107225	0.017713	0.0261173	0.0233814	0.0316173
797.532	5.31922	PG (38:4)	PG (38:4)	[M-H]-	0.00105805	0.00199956	0.00223259	0.0031352	0.00149549	0.00210892	0.00428163	0.00662044	0.00629079	0.0080608	0.00851771	0.016169	0.00537197	0.00712357	0.0089666	0.0144038	0.00921802	0.0131525	0.00571505	0.0062894	0.0101409	0.00772529	0.00704572	0.0124984	0.00494949	0.00577771	0.0062471	0.00606648	0.00867285	0.00860853	0.00453777	0.00515504	0.00395467	0.00423265	0.00493089
795.519	4.96793	PG (38:5)	PG (38:5)	[M-H]-	0.00137444	0.00234818	0.00187355	0.00286267	0.00186726	0.00215376	0.0040149	0.00779964	0.00682182	0.00428465	0.00598322	0.0110232	0.004645	0.00536575	0.00600779	0.00690467	0.00604306	0.00694508	0.00440048	0.00547583	0.00952774	0.00426072	0.00437292	0.00704928	0.00424399	0.00406164	0.00559344	0.00570336	0.00293907	0.00750372	0.00327793	0.0044708	0.00421692	0.00268208	0.00601964
793.504	4.69217	PG (38:6)	PG(16:1/22:5)	[M-H]-	0.00272779	0.00720012	0.00583374	0.00647994	0.00435194	0.00486086	0.0118537	0.0199336	0.0132109	0.0115648	0.0109651	0.0116354	0.0145408	0.00785641	0.0107714	0.0150363	0.00954922	0.0108462	0.00931938	0.0110107	0.0142052	0.00858554	0.00762955	0.00903021	0.0100778	0.0107258	0.0119612	0.0119134	0.00652146	0.00726433	0.00936982	0.00901533	0.0041158	0.0058247	0.00426009
791.489	4.2989	PG (38:7)	PG(16:1/22:6)	[M-H]-	0.00165691	0.0028156	0.00239899	0.00300434	0.00203696	0.00190567	0.0092496	0.0118407	0.0126867	0.0060322	0.00834582	0.00922935	0.0118823	0.00808963	0.0079046	0.00549349	0.00568353	0.00531623	0.00694256	0.00907477	0.00818417	0.00439943	0.00529894	0.00542733	0.00659523	0.00572641	0.00628029	0.00567792	0.00345749	0.00574945	0.00595833	0.00479329	0.00408495	0.00311785	0.00679399
821.536	5.09606	PG (40:6)	PG(18:1/22:5)	[M-H]-	0.0012116	0.00463767	0.00373633	0.00494391	0.00325153	0.00358769	0.0180883	0.0426414	0.0276793	0.019771	0.0286219	0.0342722	0.0233214	0.0203747	0.0267847	0.018025	0.0230022	0.0139945	0.0192395	0.0347508	0.0230988	0.0160164	0.0205738	0.0248891	0.0184379	0.0230534	0.0222185	0.0215064	0.0144737	0.0241783	0.0147707	0.016247	0.0121358	0.0105457	0.01679
819.517	4.95533	PG (40:7)	PG(18:1/22:6)	[M-H]-	0.00130931	0.0061571	0.00565597	0.00760164	0.00632914	0.0053387	0.00341434	0.0133304	0.00773108	0.00425893	0.00828856	0.0104646	0.00525617	0.00889389	0.00556788	0.00834222	0.00824999	0.00659004	0.00481727	0.00899676	0.0110092	0.00372441	0.00565449	0.00653718	0.00360169	0.00448879	0.00862882	0.00543105	0.0037332	0.00742234	0.00341469	0.00479037	0.00364055	0.00344459	0.00561775
879.612	6.74759	PG (44:5)	PG (44:5)	[M-H]-	0.000236636	0.000824987	0.00121069	0.00140268	0.00135386	0.00216889	0.000595782	0.0011505	0.00181579	0.00353559	0.00280061	0.00290973	0.000953604	0.00117783	0.00183882	0.00338124	0.0041524	0.00219087	0.00055661	0.00127598	0.00294916	0.00280225	0.0028095	0.00250745	0.000525305	0.00110385	0.00181185	0.00246212	0.00278981	0.00161732	0.000465953	0.00112702	0.00137741	0.00174262	0.00119836
905.632	7.09213	PG (46:6)	PG (46:6)	[M-H]-	0.000231442	0.000921904	0.0012525	0.00166949	0.00194079	0.00310551	0.000621167	0.00133538	0.0024954	0.00282311	0.00409561	0.00495857	0.00090408	0.00104448	0.00249282	0.00352804	0.00314246	0.00331561	0.000979037	0.00140903	0.00316363	0.00232795	0.00268684	0.00290075	0.00048851	0.00116783	0.00227404	0.00305004	0.0020762	0.00300323	0.000624268	0.0017791	0.00167672	0.00187181	0.00186106
864.643	6.8894	Hex2Cer (34:0)	Hex2Cer (34:0)	[M+H]+	0.197142	0.0802368	0.198162	0.0658264	0.139479	0.0506342	0.247737	0.129122	0.237315	0.273939	0.154991	0.144915	0.316959	0.3149	1.37558	0.153945	0.171726	0.140457	0.331578	0.374704	0.241744	0.159125	0.191145	0.166608	0.167148	0.12327	0.184857	0.128495	0.149577	0.140904	0.182433	0.153029	0.109999	0.106841	0.103275
862.627	5.96818	Hex2Cer (34:1)	Hex2Cer (34:1)	[M+H]+	0.036565	0.0179934	0.0373502	0.0150323	0.0177541	0.0112283	0.0466876	0.0232703	0.0517155	0.0449318	0.0236564	0.0233959	0.026936	0.0244263	0.135152	0.024855	0.0222877	0.0178985	0.0247003	0.0316358	0.0258859	0.0251524	0.022871	0.0212059	0.0217408	0.0206465	0.0248154	0.0203451	0.0167315	0.0188906	0.0151943	0.016422	0.0186693	0.0141428	0.0137362
892.676	7.47471	Hex2Cer (36:0)	Hex2Cer (36:0)	[M+H]+	0.0514948	0.0225658	0.0514458	0.0215695	0.0387393	0.0201882	0.210734	0.0972768	0.0729894	0.120179	0.058487	0.0633114	0.115215	0.105665	0.598415	0.0615161	0.0787307	0.0213356	0.140667	0.143624	0.0987768	0.0554332	0.0903672	0.0729238	0.10051	0.0888756	0.0698517	0.0469262	0.058539	0.055244	0.0685733	0.0609753	0.0179467	0.0484371	0.0384585
920.708	7.57206	Hex2Cer (38:0)	Hex2Cer (38:0)	[M+H]+	0.0466419	0.0303096	0.134658	0.0648371	0.0932956	0.0756359	0.0817149	0.0657367	0.0941067	0.0613588	0.0446873	0.0765736	0.0625977	0.0574287	0.475894	0.0467635	0.065463	0.0585576	0.0602919	0.0670929	0.086683	0.0605105	0.0900906	0.100283	0.0767839	0.0514719	0.0641193	0.0502097	0.0403539	0.0943147	0.0441478	0.0672287	0.0525065	0.054617	0.0992141
918.692	7.23451	Hex2Cer (38:1)	Hex2Cer (38:1)	[M+H]+	0.0105463	0.0142115	0.0349302	0.01112	0.0199948	0.0150088	0.0222161	0.0163104	0.0250838	0.0148847	0.0121663	0.0210993	0.0163491	0.0117225	0.11819	0.0123831	0.0144741	0.0154013	0.0188427	0.0188018	0.0184213	0.0192263	0.0178117	0.0251399	0.0212527	0.0133453	0.0159452	0.0137517	0.0100539	0.017667	0.0116191	0.014061	0.0123968	0.0120092	0.0196284
948.737	7.90229	Hex2Cer (40:0)	Hex2Cer (40:0)	[M+H]+	0.0174363	0.0196455	0.0653085	0.0322909	0.0671408	0.0421555	0.0308038	0.0226284	0.0413832	0.0207112	0.0152293	0.0335052	0.0211053	0.0218357	0.2091	0.01466	0.0288992	0.0238038	0.0234414	0.0268586	0.030098	0.0252129	0.0377668	0.0421325	0.0254482	0.0179221	0.0266465	0.0196571	0.012317	0.0326626	0.0178572	0.0291267	0.0212768	0.0245426	0.0406621
946.725	7.59472	Hex2Cer (40:1)	Hex2Cer (40:1)	[M+H]+	0.0233951	0.0277373	0.103042	0.0634959	0.103434	0.0771232	0.0393661	0.0409821	0.0369871	0.0393574	0.0397177	0.081957	0.0286601	0.0249327	0.436607	0.0408088	0.060405	0.0711305	0.0355626	0.0360397	0.0673427	0.0576263	0.097413	0.118424	0.047372	0.0220327	0.0416958	0.0538065	0.031374	0.100105	0.0249636	0.0537597	0.0393038	0.0484726	0.106116
944.71	7.46316	Hex2Cer (40:2)	Hex2Cer (40:2)	[M+H]+	0.0269307	0.0335002	0.0607921	0.027309	0.0442521	0.0271499	0.0415882	0.0337669	0.0551348	0.0358658	0.0269544	0.0384574	0.0279867	0.0286988	0.215862	0.025252	0.0110955	0.0318752	0.0324124	0.0360588	0.0382141	0.0134185	0.0379388	0.0412939	0.03533	0.0232836	0.0286852	0.0282513	0.0189971	0.0347128	0.0196442	0.024653	0.0199186	0.0207989	0.0324475
700.577	6.15389	HexCer (34:1)	HexCer(d18:1/16:0)	[M+H]+	0.442716	0.190273	0.321213	0.117955	0.164176	0.0968958	0.348002	0.192807	0.00790041	0.23147	0.150329	0.119004	0.203524	0.106232	0.888237	0.0515965	0.137869	0.11128	0.180959	0.248379	0.16656	0.113269	0.147734	0.118067	0.167846	0.143375	0.152414	0.100931	0.104488	0.109119	0.120176	0.111528	0.0881245	0.0723925	0.0786159
728.605	6.68302	HexCer (36:1)	HexCer(d18:1/18:0)	[M+H]+	0.125317	0.0539448	0.0981896	0.0379758	0.0456966	0.0240472	0.217646	0.121099	0.254817	0.112317	0.062208	0.0407692	0.129071	0.126365	0.617874	0.0528825	0.061375	0.0395148	0.121406	0.148122	0.10556	0.0502269	0.0660036	0.0426783	0.0999781	0.0825191	0.0857103	0.0514482	0.0502799	0.0410901	0.0593868	0.0590046	0.0328492	0.0280268	0.0275999
784.667	7.53278	HexCer (40:1)	HexCer(d18:1/22:0)	[M+H]+	0.102617	0.0346255	0.0916765	0.0278217	0.0517962	0.0256096	0.0514601	0.0496496	0.0869361	0.0433732	0.029919	0.0169823	0.0377595	0.0489963	0.271889	0.0223018	0.0309163	0.0187786	0.0361294	0.0826267	0.0517823	0.0252915	0.0311084	0.0227781	0.0519943	0.0550047	0.0565784	0.0171558	0.0234032	0.0164903	0.043503	0.0219359	0.0109926	0.0127179	0.0112728
704.564	6.47088	HexCerOH (33:0)	HexCerOH (33:0)	[M+H]+	0.0403067	0.00733552	0.0358509	0.0170319	0.0171922	0.0358712	0.0424258	0.0166609	0.0356023	0.0411887	0.0177898	0.00947243	0.0323537	0.0191253	0.138671	0.0191932	0.0218563	0.0147711	0.0272942	0.0220396	0.0254839	0.0169874	0.020347	0.0174726	0.0113176	0.0190349	0.017001	0.0173337	0.0145371	0.0173203	0.0187704	0.0161466	0.0172937	0.00844088	0.0136311
714.547	5.73576	HexCerOH (34:2)	HexCerOH (34:2)	[M+H]+	0.116433	0.0412572	0.0752092	0.0314593	0.0508627	0.0374129	0.110406	0.0458338	0.0792563	0.0888477	0.025772	0.0357576	0.0457824	0.00967193	0.222456	0.015523	0.0503202	0.0359168	0.0121257	0.0373387	0.0373025	0.0394396	0.0456881	0.0409326	0.00933971	0.00957804	0.026204	0.0352692	0.0431062	0.0308806	0.0430438	0.00717636	0.0194977	0.0178156	0.0263227
732.602	6.75447	HexCerOH (35:0)	HexCerOH(d20:0/15:0)	[M+H]+	0.046247	0.0224559	0.119982	0.072795	0.131631	0.0840185	0.0740469	0.0240905	0.137057	0.163237	0.083883	0.0579761	0.0351895	0.0436987	0.314941	0.0802793	0.0987851	0.0661491	0.0417629	0.0538242	0.0772695	0.0859632	0.10414	0.0572407	0.0390487	0.0450145	0.0623536	0.0761022	0.0922346	0.0498812	0.0377921	0.0434525	0.0547556	0.058184	0.0384272
730.579	6.10626	HexCerOH (35:1)	HexCerOH (35:1)	[M+H]+	0.0902586	0.042423	0.0866281	0.0565621	0.0692681	0.0452902	0.224197	0.0969522	0.249961	0.185666	0.0912187	0.101404	0.134231	0.120311	0.713296	0.100445	0.0973787	0.0955418	0.12798	0.11576	0.124121	0.0981021	0.107706	0.101346	0.106781	0.131065	0.10096	0.0855031	0.0885157	0.0895857	0.0758773	0.0669193	0.057491	0.041039	0.0654101
760.626	7.16351	HexCerOH (37:0)	HexCerOH (37:0)	[M+H]+	0.245193	0.0692717	0.224543	0.170722	0.418421	0.377579	0.227855	0.0687648	0.138979	0.571421	0.209065	0.260848	0.161026	0.0311752	1.01273	0.177877	0.331445	0.277727	0.171136	0.200343	0.300838	0.36837	0.362894	0.14382	0.121903	0.151639	0.0913511	0.205832	0.338895	0.126518	0.111272	0.0723731	0.248846	0.155877	0.186554
758.611	6.66379	HexCerOH (37:1)	HexCerOH (37:1)	[M+H]+	0.110017	0.0402005	0.163589	0.0897144	0.156591	0.107237	0.101358	0.0435821	0.150678	0.204643	0.0896255	0.0932929	0.0524127	0.0517667	0.635354	0.11199	0.101821	0.101632	0.0690396	0.0641904	0.0977862	0.147109	0.115847	0.10154	0.0548749	0.0506073	0.0774339	0.102706	0.11426	0.0849298	0.0475736	0.0613688	0.0788952	0.0834602	0.0699773
756.595	6.41772	HexCerOH (37:2)	HexCerOH (37:2)	[M+H]+	0.0246762	0.00714152	0.0179206	0.00782713	0.00854466	0.00875303	0.0182876	0.00378648	0.0225949	0.0127207	0.00771776	0.00162056	0.0104721	0.0109625	0.0898348	0.0113509	0.00979219	0.00677495	0.014752	0.0214244	0.00929271	0.0138374	0.0129491	0.00654761	0.0191097	0.0174326	0.0109453	0.0102481	0.00817728	0.00832665	0.00651059	0.00541708	0.00468798	0.00566457	0.00935246
786.64	7.10819	HexCerOH (39:1)	HexCerOH (39:1)	[M+H]+	0.071149	0.0316752	0.119035	0.0607194	0.155995	0.0938745	0.108146	0.0563633	0.0271342	0.242232	0.114809	0.110561	0.0725938	0.0626953	0.6047	0.131457	0.0355948	0.091376	0.0699911	0.0115093	0.016409	0.0514605	0.1607	0.0953377	0.0525307	0.0708974	0.0852428	0.105156	0.0345999	0.0802788	0.0503815	0.0115753	0.0755396	0.0753355	0.0631339
784.625	6.92727	HexCerOH (39:2)	HexCerOH (39:2)	[M+H]+	0.0163933	0.0115202	0.0186164	0.0269168	0.0179069	0.00844853	0.0164656	0.00544809	0.0621901	0.098603	0.0423855	0.0322335	0.0260066	0.0165937	0.236953	0.0434211	0.0284135	0.0179551	0.012443	0.0235444	0.0211663	0.0322186	0.0516091	0.0189798	0.00985597	0.024141	0.0360884	0.0234205	0.0318185	0.0124743	0.0061407	0.0178992	0.0135788	0.0186212	0.0207663
828.691	7.7265	HexCerOH (42:1)	HexCerOH(d18:1/24:0)	[M+H]+	0.224065	0.101223	0.393452	0.244048	0.444873	0.287831	0.176996	0.240404	0.612484	0.792477	0.361335	0.282016	0.0846983	0.286943	2.17864	0.406055	0.46336	0.293622	0.0919048	0.354801	0.324139	0.43882	0.513238	0.306857	0.229455	0.244901	0.298089	0.327646	0.458522	0.248961	0.0657157	0.24305	0.252722	0.270371	0.189421
858.739	8.32014	HexCerOH (44:0)	HexCerOH (44:0)	[M+H]+	0.0275538	0.0193313	0.00941048	0.0361694	0.0208468	0.0336654	0.0172311	0.0219512	0.0734715	0.077241	0.0383245	0.0239908	0.0230714	0.0218386	0.2098	0.037957	0.0423564	0.0291606	0.021003	0.0281559	0.0344612	0.0199332	0.0474332	0.0272132	0.0165762	0.0207797	0.0315147	0.0137559	0.0442243	0.0247662	0.0138503	0.0124313	0.024436	0.0273633	0.0113045
856.726	8.31704	HexCerOH (44:1)	HexCerOH (44:1)	[M+H]+	0.0905919	0.0560727	0.112026	0.0300454	0.0628761	0.0152015	0.0919083	0.0516518	0.0882618	0.0575906	0.0376859	0.0340723	0.0514912	0.0551913	0.259365	0.0116377	0.0371726	0.0307009	0.0475399	0.055601	0.049654	0.0130314	0.0375434	0.0167708	0.042148	0.0415176	0.0449777	0.0348173	0.0286078	0.0127451	0.0370472	0.0342856	0.0321948	0.0076427	0.0268389
675.544	5.30431	SM (32:1)	SM (32:1)	[M+H]+	0.20653	0.206261	0.197812	0.175676	0.219521	0.196715	0.395351	0.322796	0.303643	0.342709	0.281197	0.340656	0.431061	0.341534	0.304479	0.331045	0.353337	0.399514	0.424308	0.366781	0.300262	0.372935	0.369378	0.406157	0.466245	0.409943	0.311302	0.340732	0.464984	0.38176	0.40681	0.316066	0.330163	0.361692	0.325234
673.53	4.79156	SM (32:2)	SM (32:2)	[M+H]+	0.00639734	0.00812794	0.00610442	0.00615627	0.00406005	0.00498339	0.00561176	0.00757756	0.00584076	0.00365173	0.00506778	0.00558258	0.00704232	0.00573596	0.00363448	0.00464972	0.00501742	0.000737689	0.0057647	0.00431941	0.00407501	0.00372937	0.00406804	0.00566417	0.0068557	0.0052985	0.00585623	0.00462772	0.00432821	0.00613497	0.00637131	0.00423253	0.00474716	0.00460345	0.0052043
689.556	5.6397	SM (33:1)	SM (33:1)	[M+H]+	0.0200452	0.0146031	0.0157316	0.015026	0.0161436	0.0188135	0.034037	0.0262664	0.0261969	0.0368615	0.02486	0.0343281	0.0342103	0.0282775	0.0313676	0.0337278	0.0301044	0.0399123	0.0383842	0.0311995	0.0275924	0.0372182	0.0345007	0.0389989	0.0392542	0.035644	0.0285468	0.0313883	0.0446995	0.0361414	0.0382564	0.0315648	0.0350829	0.0358741	0.0341344
703.575	5.94551	SM (34:1)	SM (34:1)	[M+H]+	0.651795	0.717011	0.724572	0.811055	0.83914	0.86131	0.903593	0.922271	0.88749	0.96864	0.909129	0.993567	0.927007	0.979902	0.879254	1.00515	1.03077	1.0892	0.936154	0.965864	0.935129	1.00634	1.04567	1.05027	1.02711	1.06337	0.988257	1.02326	1.18016	1.06914	0.984047	0.969135	0.992195	0.999712	0.953887
701.559	5.45244	SM (34:2)	SM (34:2)	[M+H]+	0.0115113	0.00997332	0.0143956	0.018546	0.0182157	0.0178389	0.0309343	0.0248333	0.0268409	0.0324193	0.0242367	0.0278294	0.0342112	0.0259847	0.030911	0.0306833	0.0226859	0.0370702	0.0367765	0.0297184	0.0253481	0.0378353	0.0382736	0.0431497	0.0378264	0.0409635	0.0293372	0.0301267	0.052062	0.0387809	0.0402613	0.0366641	0.0346164	0.0335794	0.0364346
717.588	6.24665	SM (35:1)	SM (35:1)	[M+H]+	0.0056191	0.00473738	0.0470278	0.00490708	0.00466804	0.00610654	0.0119173	0.0106744	0.0117111	0.0116727	0.00631192	0.00847811	0.0136435	0.0134293	0.0101724	0.0107743	0.00893762	0.0115101	0.00862411	0.0120059	0.0101655	0.00916378	0.00762427	0.0113826	0.0152884	0.0119776	0.00937331	0.00874586	0.0113395	0.0115354	0.0131868	0.00958549	0.0114969	0.00766564	0.00755625
731.606	6.50508	SM (36:1)	SM (36:1)	[M+H]+	0.202723	0.208694	0.218827	0.260236	0.230407	0.226649	0.34238	0.364638	0.322192	0.236955	0.231529	0.209143	0.380469	0.376319	0.27342	0.240103	0.233081	0.202819	0.365318	0.314481	0.338706	0.228462	0.228957	0.212657	0.367107	0.360528	0.335488	0.262679	0.233007	0.231609	0.35092	0.27794	0.231495	0.205969	0.20639
729.595	6.08146	SM (36:2)	SM (36:2)	[M+H]+	0.00231028	0.00534454	0.00519759	0.00783866	0.00217564	0.00582086	0.0372475	0.034979	0.02264	0.0297921	0.0166738	0.0309965	0.0403623	0.0407483	0.0307739	0.027981	0.0264875	0.030695	0.0392156	0.0223272	0.0362231	0.0261712	0.0269599	0.0336716	0.042415	0.0541585	0.0360819	0.0266769	0.0290111	0.0328329	0.0269952	0.0216077	0.0146025	0.00877534	0.021668
759.64	7.00105	SM (38:1)	SM (38:1)	[M+H]+	0.00691587	0.00748975	0.00890444	0.0116481	0.0142587	0.00959308	0.0115815	0.0129668	0.0187578	0.0141374	0.0131797	0.012072	0.0136176	0.0147846	0.017192	0.0124485	0.0154045	0.013833	0.0142593	0.012479	0.0193058	0.0149889	0.0164835	0.0136092	0.011965	0.0151735	0.0162755	0.0139073	0.0163983	0.0141865	0.009981	0.0113246	0.00867282	0.0100825	0.00858753
787.668	7.44137	SM (40:1)	SM (40:1)	[M+H]+	0.0340026	0.0306197	0.0373393	0.0477595	0.056126	0.0513154	0.0357913	0.0323101	0.0517242	0.0468876	0.0405725	0.0432384	0.0410477	0.0325764	0.0515184	0.0474741	0.0547352	0.0505248	0.0412367	0.0290119	0.0571211	0.0493162	0.0555638	0.0494101	0.0335629	0.0400049	0.0443417	0.0471325	0.0642418	0.0480338	0.0364389	0.0391892	0.0374361	0.0449766	0.03771
785.654	6.99515	SM (40:2)	SM (40:2)	[M+H]+	0.0102027	0.00821498	0.00591126	0.00894338	0.00924868	0.0101084	0.0268191	0.0229741	0.0314431	0.0321964	0.0243648	0.0384771	0.0399052	0.0327528	0.02585	0.025246	0.0240171	0.0494739	0.0406043	0.0288194	0.0326935	0.0249574	0.0256497	0.0407909	0.0393454	0.0327535	0.0187892	0.0341957	0.0351663	0.0388878	0.0308541	0.0205806	0.0236931	0.0241531	0.0323914
803.701	8.29985	SM (41:0)	SM (41:0)	[M+H]+	0.0234601	0.0442517	0.0345863	0.0390063	0.0233481	0.0283613	0.0239068	0.0338483	0.0228175	0.0163186	0.0179747	0.0185975	0.00621346	0.0271465	0.0150545	0.00394175	0.0158378	0.0175116	0.020202	0.0195356	0.000981531	0.0157566	0.0146809	0.0152947	0.0229832	0.0234691	0.0242892	0.000684446	0.00283636	0.0188944	0.0228399	0.0205547	0.0179019	0.0140952	0.0199622
815.7	7.82328	SM (42:1)	SM (42:1)	[M+H]+	0.0914878	0.0814023	0.124469	0.163762	0.181717	0.187304	0.0731797	0.0700604	0.100397	0.109317	0.0955834	0.0994168	0.085983	0.0769169	0.114442	0.108714	0.122476	0.112338	0.0860163	0.0730442	0.119216	0.117279	0.131018	0.110826	0.0730303	0.0968594	0.105683	0.108061	0.155166	0.104236	0.0857281	0.104092	0.10463	0.122214	0.0944698
813.685	7.4134	SM (42:2)	SM (42:2)	[M+H]+	0.278052	0.268035	0.366091	0.500865	0.62525	0.69355	0.587089	0.596211	0.726276	0.894124	0.844871	1.05374	0.661849	0.678425	0.781978	0.920035	1.01675	1.16766	0.695852	0.634474	0.786307	0.945787	1.05273	1.14734	0.685853	0.745731	0.768423	0.874935	1.24692	1.14199	0.693195	0.78705	0.835701	1.0264	1.04331
811.673	7.07037	SM (42:3)	SM (42:3)	[M+H]+	0.0257491	0.0191741	0.0197579	0.0231614	0.0243948	0.0231314	0.0402528	0.0395493	0.0401933	0.0423814	0.0364107	0.0478561	0.0429804	0.0416715	0.0436524	0.043265	0.0451497	0.0557095	0.0493006	0.0369794	0.0424943	0.0412941	0.0490013	0.0582389	0.0478511	0.0470584	0.0398951	0.039052	0.0596393	0.0575336	0.0478782	0.0407463	0.0348414	0.0436522	0.0490606
841.718	7.7911	SM (44:2)	SM (44:2)	[M+H]+	0.00525965	0.0059373	0.0061129	0.00776841	0.00855909	0.0083983	0.00655527	0.00534682	0.00668376	0.00744099	0.0073362	0.00761838	0.00733906	0.00639433	0.00747268	0.00856583	0.00918293	0.00910587	0.00721146	0.00518189	0.00835924	0.00855015	0.00867352	0.00973801	0.00699411	0.00739965	0.00785349	0.0079134	0.00990358	0.00891805	0.00737993	0.00628205	0.00677317	0.00817823	0.0081004
839.7	7.47667	SM (44:3)	SM (44:3)	[M+H]+	0.00181047	0.00240726	0.00243542	0.00216812	0.00249543	0.00315434	0.00313855	0.00328897	0.00387947	0.00424449	0.00407916	0.00646068	0.00338351	0.00309643	0.00338062	0.00409668	0.00524637	0.00656455	0.00349446	0.00334392	0.00415445	0.00303136	0.00466556	0.00698875	0.00310871	0.00406968	0.00438864	0.00423133	0.00516948	0.00697552	0.00327258	0.00289009	0.00311902	0.00326727	0.00496465
622.371	2.86287	PS (24:1)	PS (24:1)	[M+H]+	0.00226118	0.00270201	0.00231369	0.00401908	0.00175297	0.0028868	0.00087855	0.0020838	0.00139923	0.000798704	0.000812488	0.00116326	0.000844903	0.0015089	0.000368498	0.000523299	0.00101413	0.00104598	0.000618979	0.000907332	0.00102894	0.000240533	0.000752045	0.000861257	0.0014404	0.00191608	0.00175543	0.0028647	0.000641353	0.00238289	0.00139346	0.000842789	0.000906516	0.000853587	0.00091929
708.483	5.00951	PS (30:0)	PS (30:0)	[M+H]+	0.00285477	0.00175448	0.00134834	0.00195717	0.00137039	0.00136737	0.00207987	0.00221327	0.0012228	0.0013846	0.00193479	0.00206824	0.00199488	0.00173876	0.00112982	0.00137518	0.00146549	0.00207785	0.00140024	0.00140296	0.00177932	0.000951622	0.00121272	0.00146388	0.00290248	0.00299495	0.00304325	0.00362051	0.00184293	0.00232477	0.00222815	0.00172375	0.00219544	0.00108812	0.0027864
734.496	5.11212	PS (32:1)	PS(16:1/16:0)	[M+H]+	0.051547	0.0221643	0.0246626	0.0377838	0.0264833	0.0446683	0.0167383	0.0184623	0.0151803	0.0189745	0.0235482	0.0250197	0.0161096	0.0169162	0.0109056	0.0180757	0.0188371	0.0248404	0.0120773	0.0123838	0.0198526	0.0148346	0.015535	0.0188491	0.024618	0.0250205	0.0298938	0.0361888	0.0246794	0.0357199	0.0199284	0.0225446	0.0247467	0.0174458	0.0296562
732.482	4.56198	PS (32:2)	PS (32:2)	[M+H]+	0.00484457	0.00352505	0.00215229	0.00688304	0.00347815	0.00473821	0.000761123	0.00247174	0.00174302	0.000563869	0.00213085	0.00172593	0.000917974	0.00170598	0.000274887	0.00149286	0.000900278	0.000704669	0.000925565	0.00104988	0.00201539	0.000500769	0.00135099	0.00138843	0.00105156	0.00233286	0.00348142	0.00151773	0.000973306	0.00109576	0.00199991	0.00220686	0.00256513	0.000805352	0.00119641
762.527	5.65135	PS (34:1)	PS(18:0/16:1)	[M+H]+	0.0584919	0.0327297	0.0345836	0.0575109	0.0399625	0.0579283	0.0335118	0.0523843	0.0445638	0.0454813	0.0617236	0.0575979	0.032298	0.047601	0.030439	0.0454622	0.0491693	0.0562988	0.0249364	0.0334934	0.0567213	0.0359626	0.0443319	0.0442443	0.0532405	0.0702825	0.0852426	0.0929745	0.0646554	0.0884204	0.0457583	0.0596306	0.0607109	0.0438992	0.0691743
760.511	5.24496	PS (34:2)	PS(18:1/16:1)	[M+H]+	0.0752814	0.0337014	0.044616	0.091811	0.0619139	0.105398	0.0279797	0.0359962	0.0309785	0.038893	0.0507462	0.0462202	0.0262927	0.0300869	0.0214475	0.0372758	0.037897	0.0467138	0.018627	0.0216432	0.0392222	0.0310764	0.0312317	0.0349363	0.0402654	0.0463881	0.0548103	0.0718325	0.0469313	0.0617918	0.0327071	0.0421883	0.0565818	0.0351703	0.054417
758.496	4.98641	PS (34:3)	PS (34:3)	[M+H]+	0.00334433	0.00240874	0.00230799	0.00447858	0.00245402	0.0040299	0.00154239	0.00188733	0.00163166	0.00209851	0.00282814	0.00251779	0.00141791	0.00171681	0.00115682	0.00187266	0.00197839	0.00257312	0.00121306	0.00123428	0.00231264	0.00174205	0.00156268	0.00206273	0.00273281	0.00293972	0.00357511	0.0040031	0.00271294	0.00426568	0.00227492	0.00281361	0.00299184	0.00208602	0.00340856
790.557	6.1922	PS (36:1)	PS(18:1/18:0)	[M+H]+	0.112704	0.100794	0.0939981	0.132803	0.113439	0.128878	0.060281	0.135079	0.110129	0.0918777	0.151543	0.109364	0.0569949	0.118721	0.0679075	0.094631	0.111817	0.102106	0.0431911	0.08051	0.14102	0.0683828	0.0940861	0.0829241	0.0927554	0.160191	0.225641	0.197344	0.123657	0.181042	0.0823102	0.154532	0.136616	0.0971486	0.147702
788.544	5.72878	PS (36:2)	PS(18:1/18:1)	[M+H]+	0.0549991	0.0204097	0.0281838	0.0901741	0.0576041	0.0976012	0.0373404	0.0590784	0.0491208	0.0560641	0.0762871	0.0647085	0.0365487	0.0505826	0.035418	0.0601074	0.0609163	0.0645333	0.0279258	0.0375027	0.0639545	0.0467979	0.05433	0.0484796	0.0608809	0.0836991	0.101017	0.120679	0.0784256	0.104016	0.0513861	0.0726667	0.0874497	0.0587575	0.0855766
786.525	5.37726	PS (36:3)	PS (36:3)	[M+H]+	0.0261002	0.015063	0.00532249	0.0287703	0.019192	0.0318266	0.00841507	0.0157577	0.0139171	0.0147094	0.0146368	0.0165665	0.0121809	0.0152697	0.00790268	0.0144854	0.015484	0.0174982	0.0102783	0.00866757	0.017506	0.0134774	0.0140846	0.0128451	0.0177549	0.02466	0.0174962	0.0292809	0.0200685	0.0223209	0.0156585	0.0217282	0.0251313	0.0165859	0.0248643
784.511	5.13507	PS (36:4)	PS (36:4)	[M+H]+	0.0222567	0.00889958	0.0100258	0.0137072	0.00810815	0.0102408	0.00710391	0.0087144	0.00477075	0.00541394	0.00662203	0.00549026	0.00678138	0.00714606	0.00391374	0.00499028	0.00532103	0.00498184	0.00478111	0.00574578	0.00741798	0.00357397	0.00450193	0.00355838	0.0107594	0.010745	0.0100455	0.00866007	0.00258896	0.006044	0.01033	0.00906229	0.0085968	0.00630455	0.00768035
782.492	4.65436	PS (36:5)	PS (36:5)	[M+H]+	0.00234033	0.00165535	0.0012932	0.00192862	0.00151167	0.0014622	0.000746093	0.00105682	0.000583312	0.000392913	0.000529882	0.000489613	0.000712511	0.000657406	0.000367828	0.000438304	0.00049819	0.000440443	0.00032582	0.000412077	0.000689585	0.000340318	0.000346291	0.000294239	0.00108128	0.00118714	0.001055	0.000892582	0.000573677	0.00070628	0.00102996	0.00100204	0.000934314	0.00058496	0.000831682
820.606	6.81894	PS (38:0)	PS (38:0)	[M+H]+	0.00888183	0.00805616	0.00917972	0.0141801	0.0211636	0.00966064	0.00924501	0.0050642	0.00577781	0.00831049	0.00431024	0.00242973	0.0026808	0.00508997	0.00810046	0.00319899	0.0106792	0.00760288	0.00202605	0.00359757	0.00659722	0.00680333	0.00361149	0.00730739	0.0157848	0.0231616	0.0263223	0.0185495	0.0104621	0.0148422	0.00430647	0.0141032	0.0110279	0.00805667	0.00966716
818.596	6.72946	PS (38:1)	PS(20:0/18:1)	[M+H]+	0.0119646	0.0118961	0.0112428	0.0217745	0.0125652	0.0171001	0.00458533	0.0127683	0.0118815	0.0103339	0.0175854	0.00794732	0.00441931	0.00961879	0.00686141	0.0102855	0.00826237	0.0110372	0.00375526	0.00634466	0.0154975	0.00737745	0.00659394	0.00873159	0.00775843	0.0145576	0.0240245	0.0228582	0.00943974	0.0192296	0.00641318	0.0137195	0.0132564	0.00894898	0.0139971
816.575	6.44343	PS (38:2)	PS (38:2)	[M+H]+	0.00963224	0.0217232	0.0108293	0.0383362	0.0239031	0.031958	0.0131774	0.029747	0.0211173	0.0235799	0.0383419	0.0314677	0.00287248	0.00830506	0.0150402	0.0252398	0.0228058	0.0272964	0.0103106	0.004844	0.0339972	0.0173598	0.0201454	0.0230775	0.00646233	0.034602	0.0522471	0.0483436	0.029397	0.0492986	0.0184995	0.0281051	0.0318429	0.0198122	0.0328803
814.559	5.99171	PS (38:3)	PS (38:3)	[M+H]+	0.0176136	0.0123047	0.0105881	0.0105045	0.0120662	0.0165849	0.017708	0.0324306	0.0276475	0.0260842	0.0446076	0.0305068	0.0161388	0.0286393	0.0209828	0.027623	0.0320202	0.0275599	0.013188	0.0213379	0.0350629	0.0197197	0.0277898	0.0220234	0.0288669	0.0385085	0.0536625	0.057688	0.0353281	0.0476671	0.0261976	0.0406924	0.0358059	0.0270069	0.042085
812.543	5.69518	PS (38:4)	PS(18:0/20:4)	[M+H]+	0.0237126	0.0137014	0.0110357	0.0171117	0.0120071	0.0102192	0.00519479	0.01045	0.00785121	0.00452609	0.0224625	0.00441195	0.00457488	0.0068851	0.0122829	0.00497352	0.00580806	0.014686	0.00462797	0.00573779	0.0221473	0.0031915	0.00473714	0.012309	0.00975869	0.0110653	0.0138238	0.0299608	0.0079501	0.023021	0.00741739	0.0299122	0.0250322	0.00567556	0.0242059
812.543	5.48736	PS (38:4)	PS(18:1/20:3)	[M+H]+	0.0347407	0.00856963	0.014749	0.018219	0.013964	0.00945191	0.017068	0.0135184	0.0180662	0.0135798	0.0130584	0.014391	0.0108842	0.0132745	0.00793485	0.00943698	0.0104801	0.0151204	0.00845839	0.0159302	0.0214231	0.012314	0.0156572	0.0124563	0.0176171	0.0300958	0.0196073	0.0274221	0.0226129	0.0235875	0.0240108	0.0282862	0.0260561	0.0199487	0.0252693
810.529	5.26808	PS (38:5)	PS(20:4/18:1)	[M+H]+	0.0837254	0.0495515	0.0424159	0.0538786	0.0424003	0.0486165	0.0392204	0.0412582	0.0284859	0.0289363	0.0311701	0.0205168	0.0370639	0.0330996	0.0242702	0.0273479	0.0332597	0.0286936	0.0273506	0.0359892	0.0321876	0.0218604	0.0278304	0.0244147	0.0609394	0.0602533	0.0392239	0.0334504	0.0372667	0.0446574	0.0484527	0.0519967	0.043032	0.0324883	0.0418149
808.515	4.89671	PS (38:6)	PS (38:6)	[M+H]+	0.017263	0.00865978	0.00847299	0.0129927	0.00913881	0.0141691	0.00793753	0.00735609	0.00806837	0.00736429	0.0106914	0.00700481	0.00676224	0.00900877	0.00545003	0.00644552	0.0087673	0.00697976	0.00524305	0.00782479	0.00831129	0.0061877	0.00800474	0.00357228	0.0119011	0.015669	0.0159665	0.0128532	0.0113596	0.0119626	0.0121729	0.0147612	0.0152124	0.0113305	0.0131256
846.626	7.11163	PS (40:1)	PS (40:1)	[M+H]+	0.00664186	0.00507278	0.00396843	0.00921287	0.00550273	0.00628918	0.00284851	0.00691258	0.00571342	0.00535824	0.00892542	0.00499829	0.00261855	0.00602578	0.0034681	0.00571846	0.00608434	0.00310869	0.00190463	0.0029368	0.00563829	0.00400611	0.00526595	0.00262518	0.00315486	0.00567992	0.00903404	0.0112748	0.00681441	0.0085117	0.00340581	0.00497291	0.00457711	0.00445484	0.00606113
844.606	6.79603	PS (40:2)	PS (40:2)	[M+H]+	0.00527836	0.00441967	0.00631973	0.0124678	0.00735883	0.0112772	0.00206357	0.00557934	0.00588046	0.0015389	0.0079336	0.00351087	0.0021258	0.00457036	0.00295112	0.00563894	0.00557923	0.00539244	0.00162003	0.00321034	0.00699972	0.00415466	0.00252286	0.00423027	0.00320482	0.00629434	0.0109635	0.00330378	0.00450674	0.00371289	0.00304211	0.0060966	0.00733953	0.00191893	0.0071495
842.593	6.48613	PS (40:3)	PS (40:3)	[M+H]+	0.00717758	0.00861894	0.0091722	0.0204532	0.0103403	0.0178668	0.00369791	0.00945723	0.0084702	0.00656637	0.0104702	0.010112	0.00372587	0.00805039	0.00483399	0.00745164	0.00739554	0.00901145	0.00295153	0.00450065	0.0126928	0.00445146	0.0067879	0.00710995	0.0056572	0.00933797	0.0156605	0.0170405	0.00777388	0.0184029	0.00496883	0.00762536	0.00796986	0.0053081	0.0113731
840.574	6.11039	PS (40:4)	PS(20:0/20:4)	[M+H]+	0.0205913	0.0148955	0.0101978	0.0152218	0.0137117	0.0127943	0.00614841	0.0113273	0.00664047	0.00524195	0.00888163	0.00691644	0.00546722	0.00920435	0.00420332	0.00524845	0.00684557	0.00532796	0.00375082	0.00584645	0.00845183	0.00360198	0.0053888	0.00444061	0.00868898	0.0122829	0.0131002	0.0110493	0.0070786	0.014011	0.00702905	0.00871507	0.00722946	0.00503956	0.00677763
838.561	5.80761	PS (40:5)	PS(18:0/22:5)	[M+H]+	0.201851	0.182257	0.148295	0.180671	0.147573	0.109473	0.0469086	0.107939	0.0749063	0.0418715	0.0787049	0.0414208	0.0456585	0.0946616	0.0451355	0.0433609	0.0551035	0.037132	0.0363746	0.0700401	0.09025	0.0331685	0.0513841	0.0322868	0.0801889	0.11909	0.131561	0.0850954	0.0676888	0.0665197	0.0675415	0.10188	0.0633569	0.0545229	0.0551948
836.544	5.29431	PS (40:6)	PS(18:1/22:5)	[M+H]+	0.142358	0.0963319	0.0907289	0.111945	0.101258	0.091279	0.0492518	0.0788242	0.0475372	0.039334	0.0601353	0.0382844	0.0456888	0.0632566	0.0308983	0.0376182	0.0439588	0.0350662	0.0344015	0.0494085	0.0581063	0.0306389	0.0392059	0.0283904	0.0737102	0.0895666	0.0816144	0.0692528	0.0525991	0.0543908	0.05481	0.0631134	0.0456027	0.0444481	0.0478106
834.528	5.14027	PS (40:7)	PS (40:7)	[M+H]+	0.0108047	0.0108772	0.0100838	0.0141226	0.0170816	0.0153166	0.00573851	0.0160879	0.00989717	0.0089389	0.0178032	0.00962379	0.00562637	0.0123869	0.00622701	0.00810094	0.0130237	0.0103679	0.00396152	0.00946802	0.012076	0.00673116	0.011477	0.00812945	0.00929297	0.0173737	0.0170139	0.0168691	0.0139511	0.0153602	0.00780235	0.0155791	0.0147359	0.0136695	0.0113912
868.603	6.61704	PS (42:4)	PS (42:4)	[M+H]+	0.0050143	0.00503004	0.00390611	0.00801172	0.00239184	0.0052349	0.00138264	0.00216734	0.00195636	0.00183389	0.00333399	0.00242523	0.00142855	0.00266286	0.00126316	0.00198744	0.00197878	0.00207744	0.000868334	0.00105217	0.00358118	0.000979695	0.00167484	0.00172309	0.00219598	0.00343286	0.00518829	0.00453443	0.00188054	0.0037007	0.00201826	0.00266318	0.00236505	0.00145624	0.00302861
866.592	6.17763	PS (42:5)	PS (42:5)	[M+H]+	0.0137588	0.0116683	0.00116665	0.0153891	0.00848351	0.00932563	0.00307108	0.00716437	0.00653069	0.00354598	0.00601391	0.00454004	0.00276142	0.00627905	0.00040467	0.00356264	0.00433055	0.00373015	0.0024779	0.00511174	0.00643059	0.00245363	0.00442738	0.0037875	0.00591382	0.00137245	0.00979904	0.00687115	0.00443682	0.00779876	0.0041094	0.00630277	0.000598181	0.00300611	0.00228111
864.579	5.96299	PS (42:6)	PS (42:6)	[M+H]+	0.00976888	0.00959186	0.00616763	0.00745036	0.00803152	0.00583693	0.00417851	0.010883	0.00578671	0.00299455	0.00729858	0.00391716	0.00461139	0.010692	0.00354216	0.00336939	0.00485993	0.00323916	0.0033002	0.00786407	0.00753012	0.00245721	0.00439483	0.00214397	0.00848199	0.0120749	0.0108899	0.00745744	0.00620241	0.00560333	0.00423586	0.00801023	0.0043967	0.00352772	0.00359077
862.557	5.50523	PS (42:7)	PS (42:7)	[M+H]+	0.00597886	0.00535036	0.0047402	0.0109141	0.00607284	0.00738486	0.00330207	0.00715586	0.00442686	0.00475196	0.0068983	0.00505925	0.00321619	0.00402868	0.00319839	0.00480419	0.00556196	0.00504369	0.00272281	0.0038779	0.00436127	0.00406922	0.00445712	0.00429419	0.00256468	0.0078928	0.00918599	0.00867353	0.00629758	0.00804064	0.00512699	0.00662716	0.00678141	0.00570678	0.00667283
902.681	8.41231	PS (44:1)	PS (44:1)	[M+H]+	0.0141886	0.016086	0.0126579	0.0195025	0.00927459	0.0138163	0.00404164	0.0107505	0.00600022	0.00407729	0.00775384	0.00610669	0.00380954	0.00767317	0.00321709	0.00485006	0.0042064	0.00522295	0.00302055	0.00449546	0.00803662	0.00326458	0.00395368	0.00427226	0.00675835	0.00937872	0.0143307	0.0129668	0.00428485	0.00968047	0.00632992	0.00738846	0.00770718	0.00383323	0.0079231
920.642	7.41259	PS (46:6)	PS (46:6)	[M+H]+	0.00360039	0.00260386	0.00280993	0.0057592	0.00318869	0.00479209	0.00141049	0.00308948	0.00202878	0.00138704	0.00261733	0.00194537	0.00156148	0.00256505	0.0012062	0.00199299	0.00160868	0.00173539	0.0011502	0.00152988	0.00299369	0.000938996	0.000989716	0.00130104	0.00250072	0.00339301	0.00429267	0.00419702	0.00119754	0.00380772	0.00218891	0.00255653	0.00292924	0.00123854	0.00294179
722.537	5.29082	PS-O (32:0)	PS-O (32:0)	[M+H]+	0.00547227	0.00322	0.00031383	0.00271031	0.00275295	0.0028105	0.000226527	0.00103531	0.000663738	0.000662883	0.00118933	0.000677359	0.0006551	0.000744905	0.00037006	0.000577344	0.000814612	0.00068262	0.000675913	0.000757069	0.000498496	0.000293791	0.000647895	0.000280141	0.0010534	0.00339525	0.00112019	0.00159569	0.000555502	0.00150211	0.000790537	0.000951285	0.00113915	0.000681122	0.000926806
798.559	5.82759	PS-O (38:4)	PS-O (38:4)	[M+H]+	0.0004443	0.000328031	0.000242216	0.000560046	0.000306717	0.000695163	0.000563882	0.0012786	0.000865082	0.000516529	0.00190069	0.00206707	0.000509206	0.00125716	0.000623623	0.000494732	0.00117866	0.00146882	0.000137783	0.00061955	0.000834568	7.5832e-05	0.000998893	0.00163416	0.00097003	0.000474744	0.000975549	0.000845728	0.00115387	0.00323406	9.60651e-05	5.62155e-05	6.33556e-05	0.000120363	0.000335715
796.549	5.20598	PS-O (38:5)	PS-O (38:5)	[M+H]+	0.00215299	0.00218322	0.00181786	0.00285504	0.00184649	0.0029991	0.000399716	0.00113602	0.00114235	0.000693077	0.00124054	0.000995267	0.000529615	0.00108859	0.000384798	0.000890651	0.000787774	0.000858224	0.000298897	0.000517295	0.00160752	0.000658253	0.000642376	0.000568284	0.0022641	0.00349277	0.00626194	0.00534273	0.00176263	0.00533378	0.00248304	0.00310838	0.00373738	0.00157242	0.00416125
826.59	6.3614	PS-O (40:4)	PS-O (40:4)	[M+H]+	0.000263784	6.92864e-05	0.000137314	0.00018884	0.000202259	0.00031447	0.000175532	0.000463129	0.000809826	0.000749958	0.00170729	0.0016734	0.000152407	0.000366125	0.000288798	0.000609405	0.001026	0.00151941	0.000125091	0.000210191	0.000598508	0.000327547	0.00113061	0.00112533	0.000175699	8.50339e-05	0.000455789	0.00046787	0.00082326	0.00321423	2.39162e-05	4.6454e-05	2.01243e-06	2.66625e-05	0.000230721
860.676	7.89533	PS-O (42:1)	PS-O (42:1)	[M+H]+	0.00147688	0.0012443	0.00110722	0.00180922	0.00101911	0.00136385	0.00026693	0.00128077	0.000768671	0.000558994	0.00122149	0.000385753	0.000511067	0.000822533	0.00021252	0.000605289	0.000786888	0.000762528	0.000436469	0.000486407	0.00103238	0.000475223	0.000689452	0.000344895	0.000756483	0.000998376	0.00142403	0.00100296	0.000908676	0.00129244	0.000657113	0.000955959	0.00101953	0.000657102	0.000967467
496.34	2.09351	LPC 16:0	LPC 16:0	[M+H]+	0.0886959	0.16657	0.118061	0.144353	0.0934081	0.162488	0.109782	0.145962	0.0987318	0.115058	0.0957223	0.168389	0.0792802	0.178916	0.235521	0.127081	0.160858	0.13882	0.190261	0.187402	0.115215	0.243615	0.261714	0.293084	0.127867	0.198948	0.0977553	0.147741	0.13665	0.155828	0.227665	0.124659	0.1612	0.350288	0.133113
492.304	1.28502	LPC 16:2	LPC 16:2	[M+H]+	0.00531432	0.0067844	0.00477068	0.00713865	0.00344811	0.00640886	0.00369615	0.00633483	0.00391025	0.00330146	0.00392001	0.00520796	0.0038215	0.00481436	0.00475546	0.00392563	0.003415	0.00446368	0.00402445	0.00503642	0.00421003	0.00439046	0.00453961	0.00780001	0.00381482	0.00464986	0.00561855	0.00401177	0.00284617	0.00449526	0.00534562	0.00458832	0.00431668	0.00803652	0.00502932
510.358	2.44925	LPC 17:0	LPC 17:0	[M+H]+	0.00282072	0.00447844	0.00325077	0.00385051	0.00258445	0.00752329	0.00346894	0.00507434	0.00354054	0.00529928	0.00294626	0.00367995	0.00379104	0.00514075	0.00613682	0.00413039	0.00445488	0.00370118	0.00526772	0.00600334	0.00310076	0.00562895	0.00532601	0.0057689	0.0064346	0.00695498	0.00363679	0.00411652	0.00474173	0.00491721	0.00606504	0.00461032	0.00526528	0.0072914	0.00437349
524.371	2.85047	LPC 18:0	LPC 18:0	[M+H]+	0.0435854	0.0651771	0.0525566	0.0428938	0.04015	0.0364716	0.0838832	0.106086	0.0852297	0.0690084	0.0535658	0.0484669	0.088774	0.12929	0.0979065	0.0625826	0.0655033	0.0639297	0.0843583	0.125867	0.0802293	0.0763555	0.0796654	0.0687064	0.106402	0.133447	0.0853611	0.0649767	0.0887735	0.0583695	0.0994808	0.108413	0.0863896	0.092286	0.0733117
522.356	2.18728	LPC 18:1	LPC 18:1	[M+H]+	0.0523253	0.104946	0.0735903	0.116505	0.0788685	0.146241	0.143265	0.203999	0.120451	0.154603	0.105438	0.234316	0.0962152	0.231192	0.297682	0.169719	0.18023	0.192372	0.2489	0.244653	0.143329	0.321449	0.334998	0.388381	0.160729	0.268858	0.128982	0.200063	0.159489	0.215395	0.290913	0.153291	0.218201	0.47826	0.17646
520.337	1.75844	LPC 18:2	LPC 18:2	[M+H]+	0.00537591	0.0103864	0.00646389	0.00980757	0.00573077	0.00898524	0.0112358	0.0153615	0.00916341	0.00867647	0.0083188	0.0130387	0.00798152	0.0172254	0.0232996	0.0107945	0.012491	0.0118227	0.02069	0.0185755	0.0096907	0.0219721	0.0206999	0.0264778	0.0127796	0.0209606	0.00927829	0.013717	0.010448	0.0117891	0.0287047	0.0110865	0.0151704	0.0318965	0.011935
516.31	1.18003	LPC 18:4	LPC 18:4	[M+H]+	0.00311191	0.00318265	0.00432011	0.00417708	0.00195367	0.00392723	0.00268924	0.00588816	0.00278036	0.00167993	0.00257043	0.0023073	0.00374823	0.00186294	0.00193258	0.00191896	0.00194785	0.00205939	0.00207333	0.00142269	0.00232569	0.00243061	0.00164161	0.00245773	0.00298214	0.00307208	0.00199912	0.00173232	0.00179481	0.0025011	0.00261888	0.0026313	0.00117511	0.00245051	0.00274164
552.404	3.67288	LPC 20:0	LPC 20:0	[M+H]+	0.00863694	0.00897337	0.00718501	0.00848465	0.00798481	0.00807431	0.0153058	0.0190784	0.0127971	0.0121591	0.0112517	0.00968388	0.0204552	0.0205428	0.0179128	0.011473	0.0170639	0.0139777	0.0194909	0.0237531	0.016819	0.0153096	0.0195923	0.0143596	0.0198416	0.0245718	0.0162224	0.0136734	0.0237355	0.0120891	0.0221321	0.0200115	0.0164574	0.0218606	0.0150595
550.387	2.93074	LPC 20:1	LPC 20:1	[M+H]+	0.00436919	0.00595111	0.00555878	0.00691766	0.0053357	0.00972638	0.0161037	0.0235643	0.0147191	0.018016	0.0127329	0.0189902	0.0136079	0.0266494	0.0250047	0.0178057	0.0187565	0.0193946	0.0222526	0.024409	0.0154523	0.0267189	0.0265054	0.0291392	0.018847	0.0271894	0.0161733	0.018983	0.0204176	0.0198723	0.0204467	0.0144279	0.0180802	0.0299012	0.0162328
548.371	2.51631	LPC 20:2	LPC 20:2	[M+H]+	0.0150565	0.0265806	0.0222857	0.0254233	0.0112056	0.0233511	0.0272031	0.0368211	0.0244221	0.02657	0.0236959	0.0300135	0.0236467	0.0372126	0.0378875	0.00651451	0.0314125	0.0289452	0.0332119	0.0355966	0.024594	0.0396838	0.0383724	0.0476608	0.0309713	0.0397024	0.0237242	0.027934	0.0059603	0.00830043	0.0375595	0.0259975	0.0338306	0.0487303	0.0289296
580.432	4.49767	LPC 22:0	LPC 22:0	[M+H]+	0.00296933	0.00348753	0.00331474	0.00318051	0.00356951	0.00328697	0.00596428	0.00557818	0.00532253	0.00547782	0.0053331	0.00332908	0.0060023	0.00569313	0.00544705	0.00496423	0.00661587	0.00385681	0.00531748	0.0067774	0.00523982	0.00619167	0.00754772	0.00478716	0.00774424	0.00918068	0.00562964	0.00442865	0.00878348	0.00358572	0.00682805	0.00614357	0.00448858	0.00628925	0.00372592
578.416	3.71924	LPC 22:1	LPC 22:1	[M+H]+	0.00476321	0.0061867	0.00639578	0.0076313	0.00662669	0.00774659	0.021045	0.0257834	0.0187246	0.0194138	0.0151564	0.0215651	0.0261709	0.0279255	0.0225743	0.0177962	0.0205829	0.0239361	0.0279275	0.0291313	0.0177707	0.0236242	0.0263969	0.0278627	0.0315573	0.0316037	0.018946	0.0196346	0.0275185	0.0224959	0.0251536	0.0185011	0.0202875	0.0267498	0.0199525
574.385	2.55134	LPC 22:3	LPC 22:3	[M+H]+	0.00864391	0.0168652	0.0132989	0.0151625	0.0108458	0.0132438	0.0106915	0.0151167	0.0106066	0.00829844	0.0102325	0.00594077	0.00531236	0.0118558	0.00891417	0.00853132	0.007981	0.00553948	0.00973589	0.010498	0.0102112	0.00552674	0.00601007	0.00767838	0.0104179	0.00641184	0.0105469	0.00972193	0.00752269	0.0101277	0.0120681	0.00518712	0.00886733	0.00964482	0.00933329
604.437	3.88691	LPC 24:2	LPC 24:2	[M+H]+	0.00238999	0.0025312	0.00311205	0.00394523	0.00303744	0.00490968	0.00535467	0.0057238	0.00417961	0.00205402	0.00386203	0.00669693	0.00570668	0.00626417	0.00258023	0.0040898	0.00543099	0.00318178	0.00612591	0.00551101	0.00492836	0.00383191	0.00605938	0.00365616	0.00743904	0.00723473	0.00414384	0.00463395	0.00665547	0.00520403	0.00508449	0.0037429	0.0044316	0.00325375	0.00575557
592.398	2.47065	PC (22:1)	PC (22:1)	[M+H]+	0.0167736	0.0340779	0.02383	0.0271319	0.0201934	0.0221098	0.0180917	0.0270552	0.019291	0.0131593	0.0172749	0.015152	0.0190841	0.0169338	0.0112252	0.0127781	0.0118933	0.0121165	0.0150305	0.0155769	0.0180452	0.0111455	0.0100638	0.0124027	0.0169601	0.0181662	0.0185095	0.017156	0.0102166	0.0153285	0.0157288	0.0165546	0.0146574	0.0116993	0.0161022
650.474	4.65718	PC (26:0)	PC(14:0/12:0)	[M+H]+	0.308071	0.202367	0.131076	0.0786965	0.0896712	0.0852642	0.0286897	0.0159574	0.0120169	0.0126057	0.00936234	0.0140773	0.0328972	0.01419	0.0118722	0.0130706	0.0109754	0.0146952	0.0273964	0.0185046	0.00990668	0.0144076	0.0117372	0.0143308	0.0312638	0.019557	0.0120747	0.0125865	0.0162421	0.0136952	0.0369497	0.0160703	0.017484	0.0186375	0.0176322
648.455	4.10621	PC (26:1)	PC (26:1)	[M+H]+	0.136779	0.223816	0.170811	0.187415	0.142671	0.145559	0.130082	0.175173	0.129479	0.0922848	0.117933	0.0985226	0.14145	0.119624	0.0707823	0.0788872	0.0833966	0.0822681	0.0983684	0.104776	0.115947	0.0789865	0.0725428	0.000480927	0.116255	0.11843	0.116966	0.110693	0.06801	0.0945003	0.10862	0.100663	0.0907622	0.0799713	0.11555
646.44	3.39621	PC (26:2)	PC (26:2)	[M+H]+	0.00392098	0.0054391	0.0034539	0.00342667	0.00399347	0.00323736	0.00281078	0.00361469	0.0020062	0.00161871	0.00412322	0.00253581	0.00269126	0.00257005	0.00191428	0.00191765	0.00171699	0.00213786	0.00203471	0.00253323	0.00233382	0.00217358	0.00267746	0.00258844	0.00200939	0.00246028	0.00245526	0.00377349	0.00132459	0.00239067	0.00246277	0.00211632	0.00299929	0.0016373	0.0030377
664.489	5.01384	PC (27:0)	PC (27:0)	[M+H]+	0.107638	0.0444254	0.0452223	0.0384087	0.0355649	0.0676409	0.00576686	0.00650836	0.00450491	0.00546048	0.00465009	0.00631319	0.00628024	0.00499937	0.00456055	0.00527953	0.00468905	0.00645097	0.00675361	0.00529724	0.00499956	0.00571936	0.00490969	0.00610272	0.00813057	0.00293708	0.00244945	0.00352323	0.00457969	0.00418927	0.00793434	0.00601968	0.00346465	0.00365087	0.00677592
678.507	5.3395	PC (28:0)	PC(14:0/14:0)	[M+H]+	10.035	8.87753	6.44119	4.57138	4.66035	4.66899	2.47176	1.30551	0.967098	1.25184	1.01263	1.38911	2.59342	1.32928	1.00577	1.1791	1.18152	1.53397	2.59442	1.48631	0.961377	1.39615	1.14161	1.45379	2.71311	1.6686	1.07976	1.24946	1.60389	1.47469	2.84609	1.40547	1.57496	1.75962	1.61889
676.491	4.85904	PC (28:1)	PC(12:0/16:1)	[M+H]+	0.583473	0.324772	0.241094	0.15435	0.162931	0.166037	0.0896471	0.0573476	0.012433	0.016394	0.0525356	0.0654492	0.0857664	0.0576498	0.0168254	0.0220821	0.0159046	0.0717038	0.0913685	0.0618069	0.0485029	0.0262904	0.0164994	0.0153858	0.09328	0.068113	0.0200907	0.0601461	0.024909	0.0732264	0.102714	0.0207346	0.0227809	0.0284298	0.0904117
692.522	5.67296	PC (29:0)	PC(14:0/15:0)	[M+H]+	0.457946	0.24076	0.261844	0.233666	0.227409	0.396376	0.147319	0.0766767	0.0722992	0.128026	0.0793371	0.141914	0.143361	0.089885	0.0864841	0.118734	0.0947618	0.149605	0.163746	0.0926669	0.0849582	0.131452	0.0887662	0.141058	0.159891	0.110887	0.0875374	0.110829	0.114988	0.13429	0.165121	0.105438	0.137669	0.118375	0.140436
690.508	5.20944	PC (29:1)	PC (29:1)	[M+H]+	0.182074	0.0945433	0.0912043	0.0789376	0.0759328	0.117281	0.0470505	0.0316528	0.0272033	0.00566511	0.0286692	0.0363307	0.04782	0.0288517	0.0246105	0.0304731	0.0271862	0.0378247	0.0483241	0.0333781	0.0260534	0.0335433	0.0259287	0.0307307	0.0479374	0.032966	0.0262272	0.0299474	0.00489258	0.0229648	0.0487349	0.0294455	0.0345471	0.0368505	0.0385894
688.487	4.44759	PC (29:2)	PC (29:2)	[M+H]+	0.0423194	0.0613232	0.0085115	0.00709295	0.0414963	0.0399264	0.0299705	0.0407594	0.0285002	0.0212729	0.0267457	0.0222107	0.0343904	0.0272648	0.017259	0.0192412	0.0194245	0.0203818	0.0270597	0.025361	0.0262762	0.019047	0.0166773	0.0195183	0.0282373	0.0287536	0.0272293	0.0251309	0.0159342	0.0224974	0.0272537	0.0237045	0.0225933	0.0218916	0.0258255
706.539	5.96252	PC (30:0)	PC (30:0)	[M+H]+	4.54385	5.65643	4.26741	3.98197	3.91998	3.62915	3.79373	3.71694	3.088	2.91596	2.96339	3.00262	3.91966	3.70161	2.6952	2.94464	2.86116	2.99133	3.81562	3.61349	3.06816	2.83967	2.76627	2.89887	3.93999	3.61202	3.31767	3.11699	2.97662	3.09965	3.96746	3.49943	3.20263	3.20124	3.24553
704.522	5.44632	PC (30:1)	PC(14:0/16:1)	[M+H]+	8.4724	7.06317	6.05708	4.61546	5.46183	4.98639	3.43701	1.71687	1.5877	2.25986	1.60946	2.33295	3.11019	1.94319	1.90049	2.19896	2.01835	2.651	3.70237	2.50853	0.949598	2.57558	2.0671	2.6191	3.44415	2.67301	1.95794	2.1974	2.84274	2.56471	3.84096	2.68922	2.98514	3.41615	3.11202
702.509	4.91397	PC (30:2)	PC(14:1/16:1)	[M+H]+	0.618567	0.425593	0.349386	0.251694	0.250451	0.265308	0.115366	0.0545436	0.0259838	0.0284602	0.0240065	0.0156979	0.120849	0.0388558	0.0226201	0.036339	0.024649	0.0205717	0.0997058	0.0554059	0.0261696	0.0327995	0.0226675	0.144597	0.131291	0.056437	0.0271608	0.0281541	0.0350921	0.0185831	0.139001	0.0349658	0.0394663	0.039243	0.0289105
700.489	4.66615	PC (30:3)	PC (30:3)	[M+H]+	0.0484185	0.0370609	0.0286168	0.0213465	0.0210542	0.0183881	0.0140006	0.0121916	0.00412939	0.00983131	0.0119911	0.00245567	0.0164156	0.00839863	0.00562982	0.00764514	0.00791839	0.00288148	0.00567421	0.00786427	0.00335371	0.0105303	0.00355528	0.00368811	0.024432	0.0130034	0.00378376	0.00311784	0.0123216	0.00342474	0.0203068	0.00441504	0.00869211	0.0152291	0.00514059
720.554	6.24222	PC (31:0)	PC(16:0/15:0)	[M+H]+	0.260135	0.205052	0.224121	0.261411	0.238032	0.369952	0.267926	0.235379	0.213123	0.277205	0.222566	0.322041	0.266022	0.23967	0.204999	0.2605	0.213998	0.290013	0.275372	0.233192	0.231055	0.254543	0.196645	0.277385	0.275262	0.244782	0.237005	0.274309	0.215329	0.288306	0.25999	0.215735	0.248299	0.198081	0.266197
718.539	5.75042	PC (31:1)	PC(14:0/17:1)	[M+H]+	0.503403	0.298648	0.384302	0.368787	0.34561	0.5502	0.232728	0.168335	0.155743	0.231137	0.168673	0.260151	0.239884	0.167182	0.165449	0.215916	0.176369	0.25079	0.249106	0.175262	0.171933	0.232578	0.167385	0.249246	0.25373	0.193294	0.176103	0.22161	0.202979	0.244882	0.257756	0.196925	0.244907	0.219482	0.256363
716.526	5.28144	PC (31:2)	PC(15:1/16:1)	[M+H]+	0.147207	0.0935452	0.103902	0.0922004	0.0865525	0.129352	0.0481771	0.0327458	0.0297456	0.0367902	0.0265017	0.033919	0.0524227	0.0304333	0.028577	0.0351299	0.0293217	0.0357314	0.0518194	0.0338438	0.0288961	0.0402304	0.0262689	0.0366425	0.0526326	0.0358392	0.0311105	0.0338666	0.0371105	0.0345562	0.0545188	0.0372174	0.0464944	0.0456566	0.0455697
714.509	4.6941	PC (31:3)	PC (31:3)	[M+H]+	0.030771	0.0163162	0.0185024	0.0175535	0.0175193	0.0298306	0.00351791	0.00243439	0.00171291	0.00211737	0.0016807	0.00226571	0.00335182	0.00210332	0.00143623	0.00245348	0.0019577	0.00240461	0.003598	0.00178662	0.00221402	0.00286586	0.00217452	0.00215046	0.00401626	0.00224999	0.00212481	0.00142648	0.002999	0.00220587	0.00346732	0.00263604	0.00341912	0.00364787	0.00258849
734.569	6.49262	PC (32:0)	PC(16:0/16:0)	[M+H]+	1.54985	2.32383	1.87665	2.01014	2.1804	1.81584	3.25475	4.1543	3.54229	2.77664	3.19872	2.80452	3.40339	4.0167	2.74658	2.82403	2.83778	2.69662	3.23202	3.69305	3.42298	2.5794	2.70224	2.67989	3.36536	3.55752	3.60438	3.10767	2.64803	2.9398	3.10664	3.2343	2.73251	2.58837	2.78688
732.554	6.03152	PC (32:1)	PC(14:0/18:1)	[M+H]+	9.55957	10.7923	9.95677	9.92067	8.57586	9.49963	7.47613	7.74694	6.85569	7.29443	7.61637	7.50535	7.69409	7.52122	5.88679	7.43798	6.4708	7.43541	7.57992	7.10618	6.82416	7.02926	6.75363	7.14683	7.88735	7.96897	7.3236	7.79717	6.9427	7.78206	8.51663	8.30866	8.07172	7.68751	8.25164
730.54	5.5474	PC (32:2)	PC(16:1/16:1)	[M+H]+	3.73116	2.87577	2.86223	2.23136	2.34222	2.40734	2.29769	1.65964	1.59923	1.83693	1.43693	1.63836	2.40918	1.66812	1.6257	1.82681	1.70576	1.87693	2.50249	1.92551	1.55019	2.07058	1.74305	1.86185	2.51816	2.04176	1.7067	1.75858	2.26894	1.75953	2.62259	2.15896	2.3924	2.69294	2.25158
730.538	5.88679	PC (32:2)	PC(16:2/16:0)	[M+H]+	0.0471844	0.0975227	0.0699369	0.0832019	0.126194	0.0828944	0.133914	0.188369	0.251679	0.237857	0.278788	0.233871	0.131552	0.203689	0.22112	0.229519	0.271762	0.233531	0.138189	0.194787	0.240902	0.212878	0.282326	0.269078	0.146503	0.17264	0.249635	0.199103	0.314092	0.266114	0.141095	0.275036	0.246658	0.353424	0.276609
728.522	5.32952	PC (32:3)	PC(14:0/18:3)	[M+H]+	0.575416	0.52668	0.416772	0.307524	0.339068	0.101886	0.508676	0.468031	0.469548	0.424545	0.388797	0.37608	0.533013	0.430366	0.402295	0.424373	0.36591	0.394627	0.545663	0.469658	0.410238	0.449447	0.378111	0.430406	0.571721	0.477314	0.430102	0.38354	0.477922	0.430068	0.628945	0.569859	0.487533	0.556045	0.538345
748.588	6.7225	PC (33:0)	PC (33:0)	[M+H]+	0.0613177	0.0546089	0.0512136	0.0572928	0.0607152	0.0691198	0.015509	0.0281564	0.0748469	0.0716324	0.0609055	0.0700791	0.0231168	0.0848221	0.0670866	0.0666778	0.0633918	0.0661971	0.0826974	0.0845319	0.0703055	0.0718598	0.0619353	0.0656611	0.085513	0.0775997	0.0723965	0.0680073	0.0654485	0.066869	0.0780803	0.0739139	0.066418	0.0640006	0.064889
746.57	6.30758	PC (33:1)	PC(15:0/18:1)	[M+H]+	0.776425	0.578547	0.697927	0.764868	0.671148	1.12745	0.598703	0.561008	0.536469	0.646379	0.611914	0.766984	0.617584	0.561404	0.488669	0.635575	0.521265	0.681325	0.636578	0.566011	0.547309	0.607534	0.516472	0.682697	0.644109	0.578926	0.595243	0.655287	0.599032	0.711232	0.636365	0.602946	0.682511	0.544287	0.711584
744.555	5.85358	PC (33:2)	PC(17:1/16:1)	[M+H]+	0.214979	0.152556	0.160686	0.158478	0.140715	0.19104	0.156608	0.127343	0.12504	0.154745	0.116643	0.156424	0.159698	0.129917	0.119202	0.150829	0.113499	0.148928	0.161585	0.12857	0.130113	0.149297	0.118981	0.146534	0.170862	0.140054	0.135043	0.14851	0.132989	0.147576	0.172327	0.145195	0.176674	0.147912	0.163521
762.601	6.98497	PC (34:0)	PC(18:0/16:0)	[M+H]+	0.152345	0.214676	0.214481	0.222521	0.312794	0.193858	0.30483	0.353637	0.386662	0.296456	0.318825	0.245417	0.313473	0.383471	0.323394	0.286194	0.327524	0.24454	0.305457	0.404779	0.349118	0.284439	0.334216	0.241508	0.303082	0.36676	0.374103	0.301354	0.344403	0.261209	0.30326	0.408774	0.311982	0.36371	0.278363
760.586	6.55573	PC (34:1)	PC(16:0/18:1)	[M+H]+	8.87116	12.1	11.6567	12.8411	10.522	11.096	8.75227	11.2497	9.41427	7.96514	9.38027	8.57469	9.02048	10.1	7.28362	8.46696	7.8523	8.25868	8.56424	9.02565	9.67061	7.47743	7.19713	7.91959	9.01473	9.36542	10.2313	9.48436	7.08087	9.28177	8.75198	9.61444	9.0868	7.84521	9.471
758.57	6.09857	PC (34:2)	PC(16:1/18:1)	[M+H]+	6.38367	6.85099	7.0616	7.46047	6.46478	7.33571	6.21034	6.52515	5.70611	5.62959	5.62164	5.68769	6.42348	6.09628	5.16747	5.91098	5.43435	5.75529	6.28129	5.90256	5.91598	5.66368	5.09002	5.56252	6.64838	6.39823	6.40184	6.33785	5.48684	6.07624	6.74281	6.6573	6.79121	6.24753	6.69071
756.554	5.70814	PC (34:3)	PC(16:1/18:2)	[M+H]+	1.03811	0.887271	0.794445	0.577404	0.639771	0.531913	0.954977	0.831929	0.885665	0.82972	0.824585	0.779835	1.06183	0.869252	0.728938	0.794461	0.786967	0.902811	1.08107	0.889755	0.765586	0.84695	0.818569	0.828939	1.10167	0.962818	0.926763	0.838381	0.932269	0.982162	1.2401	1.10345	0.875419	0.984721	0.960964
754.538	5.51366	PC(34:4)	PC(14:0/20:4)	[M+H]+	0.406238	0.301087	0.206046	0.11571	0.127235	0.0949093	0.427584	0.312005	0.248391	0.164013	0.142975	0.152869	0.428419	0.284628	0.204542	0.314021	0.153579	0.16678	0.459342	0.34042	0.200482	0.358154	0.302442	0.184991	0.516875	0.311665	0.235038	0.316369	0.388425	0.164178	0.497246	0.594524	0.436625	0.487614	0.403974
752.524	5.12726	PC(34:5)	PC(14:0/20:5)	[M+H]+	1.32176	0.870686	0.564411	0.27727	0.272959	0.204654	1.5594	1.03976	0.797987	0.607614	0.457684	0.554648	1.63319	1.07662	0.728079	0.581115	0.525363	0.59456	1.75889	1.26004	0.728592	0.650773	0.525036	0.664208	2.00052	1.13852	0.788155	0.555368	0.695264	0.630752	2.24388	1.1306	0.815008	0.904361	0.828993
776.621	6.7763	PC (35:0)	PC (35:0)	[M+H]+	0.0157542	0.0155425	0.0192329	0.0203079	0.0158214	0.0150371	0.0182673	0.0152133	0.0211916	0.014993	0.0188978	0.0255333	0.00885208	0.0153794	0.0107884	0.0104164	0.014584	0.0234246	0.0174973	0.0169957	0.0202552	0.0251331	0.0241253	0.0259241	0.0147155	0.0194742	0.0202323	0.0219564	0.0136947	0.0155811	0.0169617	0.0168135	0.0106499	0.0277459	0.0240623
774.604	6.78838	PC (35:1)	PC(17:0/18:1)	[M+H]+	0.219808	0.227068	0.220231	0.232182	0.241647	0.284677	0.280509	0.281959	0.346925	0.255452	0.214763	0.393035	0.287175	0.305063	0.334044	0.235118	0.222455	0.381208	0.289465	0.316614	0.33676	0.246795	0.217543	0.327011	0.298091	0.310451	0.357137	0.2334	0.247726	0.386739	0.260704	0.350667	0.37018	0.246738	0.366485
772.586	6.36924	PC (35:2)	PC(18:1/17:1)	[M+H]+	0.320658	0.261707	0.305005	0.327041	0.322424	0.43975	0.383716	0.350163	0.333664	0.414112	0.342518	0.435124	0.415846	0.374762	0.337744	0.402694	0.341023	0.411903	0.406798	0.373753	0.358612	0.405526	0.332967	0.420722	0.416122	0.380983	0.35913	0.409709	0.366817	0.431153	0.428214	0.389073	0.437857	0.397882	0.443231
770.57	5.99601	PC (35:3)	PC (35:3)	[M+H]+	0.0344252	0.0277624	0.0258782	0.0322172	0.0175029	0.0231491	0.0463402	0.0399143	0.0315825	0.0361837	0.0259176	0.0410842	0.0493007	0.0357513	0.027245	0.0330528	0.0299728	0.0282787	0.0472666	0.03012	0.0401761	0.0301184	0.0244565	0.0350136	0.0499486	0.0273532	0.0395366	0.0325104	0.0256574	0.0383255	0.0555512	0.0365567	0.0407449	0.0323663	0.0322417
790.632	7.40985	PC (36:0)	PC (36:0)	[M+H]+	0.016468	0.0156765	0.0197772	0.0228583	0.0258262	0.0173704	0.0520343	0.0498363	0.0536014	0.0411887	0.0411408	0.0259937	0.0561298	0.0571429	0.047977	0.0378518	0.0437706	0.0268782	0.0561216	0.0593411	0.0499437	0.0365177	0.0428414	0.027884	0.0540606	0.0590253	0.052355	0.0368409	0.0453779	0.0266802	0.0497724	0.0527051	0.0329542	0.0435201	0.0309161
788.617	7.01986	PC (36:1)	PC(18:0/18:1)	[M+H]+	1.23687	1.57767	1.96165	1.93285	2.37742	1.7593	1.88634	2.28853	2.50941	2.24069	2.3949	2.02722	1.94249	2.38278	2.20801	2.19548	2.31533	2.0094	1.96226	2.42997	2.42605	2.1177	2.33229	2.04741	1.9505	2.39306	2.50951	2.26485	2.40689	2.16363	1.83543	2.62842	2.30118	2.62277	2.27445
786.602	6.61341	PC (36:2)	PC(18:1/18:1)	[M+H]+	6.22362	6.83364	8.45654	9.93533	8.97078	9.92369	7.19553	8.49859	7.30611	6.95466	7.43328	7.16232	7.35479	7.6617	6.34771	7.26825	6.65925	6.98336	7.20692	7.15878	7.62995	6.76916	6.3079	6.84597	7.54388	7.75472	8.01071	8.06651	6.3639	7.7358	7.21176	7.54209	7.76263	6.91444	7.74072
784.585	6.24889	PC (36:3)	PC(18:1/18:2)	[M+H]+	2.19797	2.15148	2.03218	1.88126	1.83586	1.69536	2.51684	2.53375	2.33873	2.19803	2.17004	2.02739	2.6134	2.4668	2.09807	2.28391	2.16582	2.10639	2.56338	2.47677	2.319	2.2148	2.14324	2.10518	2.70407	2.62356	2.52879	2.36728	2.31938	2.22521	2.85827	2.71827	2.53979	2.5209	2.41303
782.569	5.85949	PC(36:4)	PC(16:0/20:4)	[M+H]+	0.734969	0.230648	0.212432	0.141285	0.151942	0.125983	0.458795	0.405023	0.370814	0.293597	0.202429	0.212477	0.426093	0.42942	0.312594	0.313923	0.243578	0.265113	0.471295	0.402284	0.32845	0.743838	0.266974	0.241541	0.538351	0.813488	0.372867	0.305961	0.623636	0.240938	1.23664	1.07387	0.794045	0.759552	0.661634
780.554	5.59326	PC(36:5)	PC(14:0/22:5)	[M+H]+	0.69952	0.646377	0.373751	0.23671	0.236661	0.172831	0.971778	0.718005	0.529382	0.301483	0.255552	0.27509	1.01509	0.797293	0.422005	0.389937	0.358996	0.254394	1.09512	0.888272	0.44222	0.41872	0.347972	0.296137	1.18917	0.686439	0.443545	0.308073	0.373254	0.267328	1.06219	0.531496	0.33813	0.400664	0.333578
778.539	5.22398	PC(36:6)	PC(16:1/20:5)	[M+H]+	1.28312	0.999601	0.690175	0.391439	0.407632	0.280064	3.30267	2.75214	2.336	1.55098	1.25547	1.1992	3.42543	2.62044	1.87123	1.5074	1.27139	1.27262	3.47854	2.99024	2.00547	1.60286	1.30325	1.39636	3.83594	2.65262	2.08136	1.43397	1.54012	1.26975	3.94013	2.54774	1.94505	2.0043	1.74298
804.643	7.13657	PC (37:0)	PC(15:0/22:0)	[M+H]+	0.00609086	0.00488864	0.00320731	0.00473809	0.00429225	0.00474261	0.00894638	0.00667604	0.00141678	0.00584824	0.00167176	0.00700091	0.00729445	0.00581984	0.0066883	0.00525791	0.00643618	0.00304329	0.0106903	0.00754994	0.00804038	0.0048313	0.00461873	0.00443958	0.00720871	0.00925146	0.00765824	0.00586003	0.00356677	0.00559709	0.00720581	0.0075601	0.00488468	0.00550502	0.00111655
802.635	7.215	PC (37:1)	PC(15:1/22:0)	[M+H]+	0.0148618	0.0173224	0.0137313	0.0145971	0.0194077	0.025143	0.032086	0.0363768	0.0243727	0.0327478	0.0301173	0.0272539	0.0300221	0.0314715	0.0249081	0.0255986	0.0264205	0.0229079	0.0357203	0.0339364	0.0332149	0.034916	0.0282312	0.0345409	0.0324801	0.0288934	0.0318518	0.0293428	0.034012	0.0261412	0.0314626	0.0250061	0.0187636	0.0257242	0.0283373
800.619	6.8181	PC (37:2)	PC (37:2)	[M+H]+	0.053487	0.0534027	0.0696266	0.0782848	0.0892443	0.0936477	0.120725	0.109895	0.112841	0.129535	0.117987	0.142588	0.120556	0.111766	0.110325	0.127742	0.112166	0.131635	0.125385	0.117139	0.114763	0.129135	0.113738	0.136301	0.126061	0.120218	0.113872	0.130175	0.118889	0.137229	0.106561	0.109267	0.118339	0.112056	0.131435
798.603	6.46917	PC (37:3)	PC (37:3)	[M+H]+	0.0293093	0.0265706	0.025025	0.0208341	0.0172404	0.0217638	0.0443861	0.0299829	0.0320002	0.0289443	0.0240459	0.0407895	0.0391248	0.0418404	0.0257082	0.0302677	0.0243102	0.0253538	0.0386115	0.0321754	0.0283242	0.0299015	0.0236392	0.0302525	0.0399766	0.0386096	0.0292892	0.0306889	0.0260484	0.0294759	0.042805	0.0312945	0.034441	0.0272764	0.0347751
818.664	7.79859	PC (38:0)	PC (38:0)	[M+H]+	0.00595989	0.00708411	0.00817409	0.00742905	0.00933416	0.0079161	0.0137407	0.00843539	0.0136114	0.0107501	0.00921806	0.00737439	0.0118645	0.0107571	0.0120014	0.00960892	0.0111319	0.00628757	0.0091611	0.0155625	0.0127312	0.00917904	0.0113602	0.00529494	0.0129231	0.00812939	0.0138225	0.00999746	0.0131445	0.00685028	0.00750085	0.0128351	0.00491139	0.0116867	0.00753515
816.65	7.41119	PC (38:1)	PC (38:1)	[M+H]+	0.073128	0.08542	0.101496	0.123611	0.1519	0.125267	0.251018	0.246911	0.284594	0.277854	0.270255	0.243281	0.25444	0.269982	0.270852	0.254143	0.284966	0.240047	0.269428	0.287244	0.276279	0.250388	0.302086	0.248716	0.253553	0.291236	0.2789	0.240777	0.321663	0.246397	0.224036	0.267522	0.227393	0.295282	0.238691
814.632	7.03923	PC (38:2)	PC(20:1/18:1)	[M+H]+	0.409425	0.394925	0.58174	0.754054	0.871703	0.93342	1.20187	1.36811	1.40192	1.5673	1.4601	1.53518	1.30701	1.41633	1.31942	1.5144	1.52466	1.54698	1.33757	1.43356	1.39037	1.50459	1.48198	1.57618	1.34685	1.46108	1.51574	1.46835	1.59833	1.61564	1.04162	1.28266	1.34038	1.37062	1.45363
812.617	6.69382	PC (38:3)	PC(18:1/20:2)	[M+H]+	0.499688	0.543023	0.571068	0.658793	0.763802	0.710287	1.09211	1.0838	1.24208	1.08993	1.29624	1.06498	1.22401	1.22512	1.06316	1.10123	1.21797	1.07701	1.10595	1.14675	1.12405	1.10522	1.27197	1.12961	1.22751	1.28442	1.28642	1.09167	1.24971	1.14171	1.10165	1.20462	0.98504	1.29176	1.05017
808.585	6.15579	PC(38:5)	PC(16:0/22:5)	[M+H]+	1.10787	1.60545	1.01073	0.730573	0.751966	0.482078	1.51302	1.82906	1.30893	0.741175	0.855943	0.68355	1.55715	1.67755	0.929874	0.777447	0.765624	0.666024	1.52926	1.57081	1.14414	0.694303	0.749585	0.704096	1.68256	1.38751	1.23307	0.77806	0.735732	0.751162	1.41787	1.04549	0.672862	0.70253	0.669916
830.668	7.64119	PC (39:1)	PC (39:1)	[M+H]+	0.00351108	0.00342052	0.00443494	0.00609511	0.00698905	0.00802067	0.00835708	0.00754298	0.00809612	0.00986238	0.00300675	0.00749593	0.00646179	0.00851231	0.00439471	0.00934915	0.00974139	0.00334446	0.00689135	0.00689647	0.00778726	0.0107621	0.00309175	0.00317764	0.00474541	0.0100439	0.0054598	0.00881394	0.00481202	0.00821847	0.00618134	0.00761936	0.00636766	0.00760301	0.00356182
828.651	7.23671	PC (39:2)	PC (39:2)	[M+H]+	0.00662264	0.00925219	0.00850629	0.0109941	0.00689091	0.00935902	0.020325	0.0185039	0.0148553	0.0222315	0.0165368	0.0230857	0.0188981	0.0186969	0.0186312	0.0166337	0.0168699	0.0189597	0.0201299	0.0200849	0.0166038	0.0208435	0.0196457	0.0209699	0.0223408	0.0171748	0.0189779	0.0188776	0.0221601	0.0210105	0.0188931	0.0173595	0.0157842	0.0178898	0.0188489
826.632	6.92746	PC (39:3)	PC (39:3)	[M+H]+	0.0056227	0.00570206	0.00730037	0.00646999	0.00653404	0.00653512	0.0177394	0.0106779	0.0119723	0.0163335	0.0111602	0.0156112	0.0160395	0.014094	0.0138834	0.0141761	0.0114003	0.0163344	0.0178947	0.0160514	0.0116363	0.0135729	0.0128824	0.0160757	0.0184737	0.0140481	0.0121336	0.0125212	0.0134442	0.016408	0.0141955	0.0123363	0.0110753	0.0115817	0.0120038
846.697	8.13237	PC (40:0)	PC (40:0)	[M+H]+	0.00321234	0.00673047	0.00786731	0.00788434	0.0110427	0.00723098	0.011212	0.0108695	0.0119649	0.0089826	0.00901767	0.00217638	0.0121995	0.0114345	0.0111395	0.00778848	0.00917684	0.00400218	0.0117411	0.0125289	0.0109294	0.00844072	0.0111444	0.00287558	0.0105886	0.0135314	0.00833518	0.00593047	0.0123746	0.00415113	0.0112268	0.0118547	0.00760884	0.0131128	0.00634261
844.675	7.77645	PC (40:1)	PC (40:1)	[M+H]+	0.0277219	0.0167281	0.0185563	0.0388347	0.0467848	0.0405117	0.0782355	0.0779736	0.000575444	0.0709891	0.0695538	0.0616249	0.0828482	0.0820716	0.0740603	0.0632985	0.0739834	0.0573284	0.0802757	0.0853187	0.0817281	0.0637454	0.0810525	0.0589537	0.0778984	0.0858392	0.0778852	0.065361	0.0903346	0.0609444	0.0697764	0.0754351	0.0567219	0.0776321	0.0592764
842.664	7.4403	PC (40:2)	PC (40:2)	[M+H]+	0.0693839	0.0760327	0.0956375	0.126103	0.148993	0.142504	0.24832	0.245994	0.275697	0.297008	0.261662	0.287876	0.256768	0.265697	0.267485	0.273589	0.293891	0.283266	0.273686	0.282214	0.270359	0.282717	0.315746	0.289758	0.26373	0.282856	0.27047	0.261885	0.339479	0.285435	0.20378	0.248296	0.235922	0.300247	0.265958
840.647	7.12669	PC (40:3)	PC (40:3)	[M+H]+	0.0531352	0.0646032	0.0693236	0.0958207	0.10409	0.102428	0.174258	0.169877	0.183468	0.216849	0.196946	0.207023	0.171113	0.176594	0.174149	0.196919	0.204207	0.218066	0.181276	0.175246	0.18305	0.195956	0.218768	0.231487	0.18128	0.180088	0.175673	0.185733	0.247525	0.217971	0.134627	0.150027	0.153	0.193079	0.180494
836.616	6.64785	PC(40:5)	PC(18:0/22:5)	[M+H]+	0.045791	0.0530715	0.051535	0.0710228	0.0612324	0.0925408	0.043964	0.0588119	0.047246	0.0516495	0.0531469	0.0498008	0.0442167	0.052163	0.0282582	0.0587673	0.0391993	0.0654487	0.0460796	0.0407188	0.0478355	0.0499759	0.0374607	0.0550168	0.139391	0.0899082	0.148008	0.154959	0.0736411	0.201799	0.126582	0.0825045	0.103206	0.0448697	0.10962
834.601	6.20726	PC(40:6)	PC(18:1/22:5)	[M+H]+	0.0271986	0.0159244	0.0138264	0.0112438	0.0114663	0.0152493	0.00866032	0.0440687	0.0335942	0.0313977	0.0364945	0.0299066	0.0393477	0.0507111	0.0284112	0.0294873	0.0208456	0.0287181	0.0451212	0.0400943	0.0475181	0.0286039	0.0189577	0.0253972	0.115075	0.105398	0.12118	0.0656619	0.0534284	0.110466	0.10248	0.0698593	0.0541997	0.0283978	0.0588676
856.68	7.63511	PC (41:2)	PC (41:2)	[M+H]+	0.00508857	0.00555518	0.00524392	0.00691589	0.00713196	0.00621498	0.00711898	0.00809427	0.0045015	0.00625956	0.00756417	0.00504229	0.00773239	0.00766709	0.00554848	0.00438577	0.00453152	0.00889255	0.00814445	0.00656005	0.00686921	0.00470265	0.00512203	0.00702991	0.005651	0.0062429	0.00844339	0.00797749	0.00546593	0.00689081	0.00810664	0.00582147	0.00503756	0.00678986	0.00657365
874.725	8.44344	PC (42:0)	PC (42:0)	[M+H]+	0.00373356	0.00538411	0.00531431	0.00473388	0.00652352	0.00501425	0.00392439	0.00436252	0.00427193	0.00313712	0.00298486	0.00166923	0.00406142	0.00397492	0.00399724	0.00264186	0.00356885	0.00204276	0.00430547	0.00430463	0.00441452	0.00289537	0.00418268	0.00219257	0.00433488	0.00346949	0.00428218	0.00324109	0.00415988	0.00228304	0.00512374	0.0047081	0.00282712	0.00448751	0.00285474
872.71	8.13867	PC (42:1)	PC (42:1)	[M+H]+	0.0229469	0.0266539	0.0288007	0.0327052	0.0384439	0.0328948	0.0383868	0.0408223	0.0414745	0.0287143	0.0308492	0.023818	0.0429322	0.0399878	0.035582	0.0274013	0.0360458	0.0223308	0.038005	0.0436761	0.0409059	0.0335269	0.0428548	0.0240564	0.0357508	0.040848	0.0362732	0.030002	0.0494091	0.0235273	0.0378738	0.0437094	0.0237231	0.0480224	0.0285932
870.696	7.7998	PC (42:2)	PC (42:2)	[M+H]+	0.0396051	0.0403886	0.0511038	0.0666153	0.0725787	0.0687351	0.0905304	0.0948925	0.097086	0.0976546	0.0902334	0.0945793	0.0977488	0.0964259	0.0941203	0.0871708	0.0981602	0.0874484	0.0999442	0.102083	0.0970451	0.0898551	0.11014	0.0955114	0.0961729	0.108656	0.0527947	0.067109	0.119058	0.0910129	0.0816855	0.0937297	0.0826554	0.106114	0.088597
868.679	7.49763	PC (42:3)	PC (42:3)	[M+H]+	0.0211452	0.0256092	0.030076	0.0368507	0.0416835	0.041841	0.0559234	0.0572445	0.0590388	0.0650754	0.0545169	0.0656251	0.0588288	0.0588374	0.053667	0.0583592	0.0637299	0.0656444	0.0614411	0.0565923	0.0574778	0.0616962	0.0670997	0.069923	0.0604739	0.0622499	0.0573847	0.0570483	0.076256	0.0682398	0.0475003	0.0508518	0.0502696	0.0629159	0.0577985
664.527	5.71608	PC-O (28:0)	PC-O (28:0)	[M+H]+	0.0955307	0.0748055	0.0641666	0.0459148	0.0455128	0.0404333	0.0409645	0.0340092	0.0277608	0.0286794	0.0189371	0.0180305	0.0420901	0.0330327	0.0288384	0.0289858	0.0269705	0.0240934	0.0426078	0.0363833	0.0271748	0.0322037	0.0258585	0.0216805	0.0436857	0.0389408	0.0302962	0.0279669	0.0318432	0.0203854	0.037786	0.0252499	0.0216942	0.0238797	0.0174916
692.558	6.30229	PC-O (30:0)	PC-O(16:0/14:0)	[M+H]+	0.269261	0.304086	0.333702	0.358595	0.353376	0.327688	0.147225	0.163699	0.178451	0.207096	0.177255	0.140867	0.152094	0.162784	0.171343	0.205991	0.191779	0.155935	0.153176	0.165748	0.179524	0.207548	0.19045	0.146077	0.147394	0.18195	0.198841	0.213757	0.203947	0.150909	0.118543	0.140988	0.153619	0.151335	0.114074
690.54	5.80602	PC-O (30:1)	PC-O (30:1)	[M+H]+	0.114478	0.093461	0.091829	0.0747011	0.0728364	0.0696231	0.0590723	0.0545222	0.0547652	0.0594096	0.0455439	0.0413593	0.0580547	0.0548595	0.0543393	0.0597151	0.0492067	0.0445882	0.0583766	0.0568035	0.0541709	0.0608791	0.0523576	0.0432303	0.0602984	0.066186	0.0635746	0.0572741	0.0591498	0.0437302	0.0563354	0.0498653	0.0509343	0.0519775	0.0457084
720.59	6.81257	PC-O (32:0)	PC-O (32:0)	[M+H]+	0.118238	0.154018	0.211918	0.2638	0.288597	0.230142	0.146633	0.192027	0.288909	0.320044	0.290005	0.198343	0.140243	0.198161	0.264325	0.31466	0.326577	0.221589	0.15295	0.214285	0.273741	0.333022	0.332109	0.209075	0.134589	0.230239	0.299444	0.322679	0.342047	0.210606	0.11413	0.220282	0.220753	0.251093	0.16879
718.574	6.36235	PC-O (32:1)	PC-O(16:1/16:0)	[M+H]+	0.740521	0.707704	1.04623	1.12175	1.10678	1.12865	0.453741	0.460333	0.66385	0.861777	0.678442	0.591426	0.467317	0.469605	0.676952	0.872732	0.806015	0.712911	0.47605	0.511496	0.652559	0.827454	0.740464	0.642395	0.455483	0.542943	0.70603	0.858978	0.836812	0.647928	0.470885	0.638638	0.703118	0.753447	0.643621
716.559	5.90826	PC-O (32:2)	PC-O (32:2)	[M+H]+	0.0510551	0.0496069	0.0555414	0.0503975	0.0429045	0.0468728	0.0425713	0.044845	0.0513928	0.0506121	0.0443687	0.0369033	0.045692	0.0429551	0.0477556	0.0537465	0.046306	0.0428987	0.0430852	0.0456306	0.0503517	0.0508215	0.0456035	0.0414638	0.0420417	0.0454765	0.0561652	0.0510631	0.0478128	0.041696	0.0380288	0.0409995	0.0435458	0.0417925	0.0403833
748.62	7.27183	PC-O (34:0)	PC-O(16:0/18:0)	[M+H]+	0.0128743	0.0147424	0.0328005	0.0471998	0.054382	0.0426125	0.0128488	0.019558	0.0359085	0.0473006	0.0421272	0.0243358	0.0132444	0.0191335	0.0363317	0.0475397	0.055998	0.0302605	0.0148924	0.022238	0.0332604	0.0546355	0.0553181	0.0254217	0.0133125	0.0237622	0.04072	0.0495581	0.0701276	0.0270953	0.0140482	0.0374724	0.0356201	0.0587641	0.0258677
746.606	6.84746	PC-O (34:1)	PC-O(16:0/18:1)	[M+H]+	1.28431	1.27081	2.53469	3.2236	3.10258	3.35872	0.952518	1.14734	1.9636	2.51574	2.39838	1.88011	0.950038	1.20562	1.98204	2.59572	2.53916	2.0279	0.984118	1.34087	2.00034	2.65109	2.4573	1.92643	0.970466	1.43314	2.25726	2.69762	2.74061	2.01529	1.04833	2.29083	2.47038	2.90659	2.15865
744.591	6.43227	PC-O (34:2)	PC-O(16:0/18:2)	[M+H]+	0.356136	0.313684	0.497217	0.628938	0.530872	0.620411	0.272077	0.280366	0.404546	0.531677	0.46202	0.409076	0.279552	0.279751	0.420815	0.562605	0.499139	0.453462	0.295653	0.306808	0.436079	0.53945	0.484857	0.425846	0.289172	0.327936	0.469148	0.547675	0.555062	0.441957	0.302828	0.430517	0.478708	0.552549	0.47666
776.649	7.66925	PC-O (36:0)	PC-O (36:0)	[M+H]+	0.00290798	0.00458925	0.00870773	0.0129106	0.0138322	0.00969794	0.00546003	0.00658503	0.0112359	0.0138378	0.0112592	0.00581275	0.00617052	0.00336185	0.0120497	0.0117129	0.013315	0.00693858	0.0053373	0.00836	0.0109507	0.013632	0.013824	0.00536524	0.00409598	0.0107164	0.0131939	0.0123853	0.0164113	0.00496384	0.00517413	0.0123655	0.00913616	0.0137788	0.00475771
774.637	7.29463	PC-O (36:1)	PC-O (36:1)	[M+H]+	0.0875623	0.106514	0.28192	0.430107	0.446091	0.428674	0.0623184	0.0792062	0.153694	0.263928	0.197259	0.149924	0.0659829	0.0790072	0.173914	0.244476	0.24376	0.169294	0.069848	0.090149	0.163504	0.272267	0.253377	0.160273	0.0652037	0.108897	0.184608	0.234702	0.338468	0.153047	0.0608271	0.154348	0.183039	0.255208	0.138395
772.622	6.89782	PC-O (36:2)	PC-P(18:0/18:1)	[M+H]+	0.392933	0.38232	0.961904	1.41621	1.39169	1.59245	0.315175	0.348422	0.663167	0.985332	0.86278	0.694066	0.29891	0.35324	0.692045	0.938613	0.936838	0.767629	0.336003	0.40136	0.677391	0.993949	0.909983	0.721699	0.312399	0.470529	0.754163	0.928759	1.06898	0.738125	0.323453	0.643397	0.721582	0.925288	0.658678
770.605	6.79592	PC-O (36:3)	PC-O (36:3)	[M+H]+	0.15284	0.162507	0.259723	0.207494	0.276505	0.20328	0.228053	0.205037	0.0332823	0.0953757	0.321854	0.306021	0.228259	0.189654	0.107986	0.119272	0.086762	0.0764826	0.240667	0.234256	0.295916	0.14783	0.113613	0.0788388	0.216357	0.254573	0.306454	0.351222	0.127317	0.305447	0.206971	0.267718	0.289266	0.311818	0.259966
768.594	6.44456	PC-O (36:4)	PC-O (36:4)	[M+H]+	0.109831	0.126554	0.104016	0.0936275	0.0832821	0.033226	0.0920372	0.0991295	0.111042	0.105856	0.0919439	0.0474926	0.0979342	0.103146	0.116549	0.109705	0.0914803	0.0472951	0.0770076	0.110688	0.113532	0.0950683	0.0998759	0.0408205	0.0835611	0.113615	0.148477	0.0927389	0.107525	0.0280738	0.0674169	0.0639103	0.0455206	0.0346568	0.0197609
766.573	6.05305	PC-O (36:5)	PC-O (36:5)	[M+H]+	0.137669	0.0826223	0.079585	0.101382	0.0457839	0.036059	0.157073	0.204007	0.189343	0.0730123	0.06766	0.0428702	0.164964	0.186046	0.142649	0.0746976	0.0657671	0.0460501	0.160194	0.18622	0.0920602	0.068843	0.066909	0.043743	0.168563	0.160947	0.100621	0.0718386	0.0663274	0.0833832	0.153725	0.149179	0.0406198	0.0458926	0.0745149
764.556	5.58625	PC-O (36:6)	PC-O (36:6)	[M+H]+	0.0236082	0.0109792	0.00909939	0.0208059	0.0155907	0.014758	0.0417734	0.0445416	0.0556949	0.0398393	0.033344	0.0194592	0.0467969	0.0508167	0.0477315	0.0353208	0.0371242	0.0348925	0.0563953	0.0476721	0.0453567	0.0398407	0.0452782	0.0369936	0.0472433	0.0464477	0.0399414	0.025545	0.0476311	0.0214847	0.0459552	0.0416937	0.0193543	0.0376932	0.020368
804.678	8.03013	PC-O (38:0)	PC-O (38:0)	[M+H]+	0.00166289	0.00228202	0.00351634	0.0059402	0.00550765	0.00418745	0.0025719	0.00293058	0.00480932	0.00567611	0.00534487	0.00209037	0.00246996	0.0008679	0.00456623	0.00432214	0.00526542	0.00309105	0.00281917	0.00373452	0.00471955	0.00539163	0.00541737	0.00208116	0.00255173	0.00369	0.00424176	0.0047542	0.00629656	0.0016467	0.0025022	0.00523077	0.00344206	0.00455663	0.00251393
802.67	7.66675	PC-O (38:1)	PC-O (38:1)	[M+H]+	0.0226589	0.0253666	0.0494162	0.0788017	0.0804964	0.0785067	0.0311041	0.0385256	0.0591565	0.0844252	0.0691906	0.0491052	0.0302049	0.0354247	0.0666664	0.0780746	0.0808107	0.0535065	0.0308459	0.0416775	0.0636966	0.0857126	0.0813685	0.0502071	0.0288586	0.0504134	0.0724722	0.0779321	0.10508	0.0502952	0.028597	0.0576191	0.0555628	0.0753909	0.0426605
800.654	7.31632	PC-O (38:2)	PC-O (38:2)	[M+H]+	0.0399279	0.0429408	0.0991007	0.165126	0.168195	0.1869	0.058988	0.0713923	0.116163	0.183802	0.146598	0.119404	0.059886	0.0741117	0.121609	0.168866	0.178155	0.130824	0.0612918	0.0825304	0.115938	0.191531	0.185514	0.129411	0.0606179	0.0822278	0.133753	0.161752	0.234257	0.123602	0.0557164	0.0996501	0.106592	0.1547	0.0971418
798.637	7.05906	PC-O (38:3)	PC-P(18:1/20:1)	[M+H]+	0.0330259	0.036306	0.0818696	0.128651	0.128981	0.130413	0.0546421	0.0699581	0.127294	0.197652	0.184808	0.122615	0.0570973	0.0682431	0.138977	0.184656	0.204668	0.161272	0.0532049	0.077026	0.136128	0.211027	0.201338	0.131363	0.0557347	0.0872999	0.149943	0.182927	0.243889	0.129137	0.0472553	0.103755	0.109001	0.157663	0.10231
796.619	6.79071	PC-O (38:4)	PC-O (38:4)	[M+H]+	0.0777244	0.0710793	0.158167	0.201419	0.180307	0.161194	0.0993475	0.126853	0.203291	0.279762	0.268066	0.189528	0.0993326	0.121487	0.202662	0.274204	0.284423	0.198684	0.108252	0.129105	0.201711	0.285866	0.285111	0.21487	0.0991251	0.156397	0.226522	0.265476	0.298783	0.215773	0.0496835	0.143837	0.1475	0.182719	0.136588
794.605	6.46449	PC-O (38:5)	PC-O(16:0/22:5)	[M+H]+	0.25571	0.336536	0.341479	0.287402	0.296154	0.185322	0.219416	0.296271	0.375375	0.287277	0.299628	0.157484	0.223536	0.28623	0.313445	0.289675	0.305763	0.170793	0.228422	0.322983	0.344666	0.283584	0.301027	0.16901	0.240131	0.286736	0.386025	0.274785	0.314047	0.168389	0.216249	0.269171	0.176042	0.257998	0.148748
792.589	6.13416	PC-O (38:6)	PC-O (38:6)	[M+H]+	0.0709745	0.0918889	0.10385	0.10346	0.0804387	0.0695084	0.10432	0.168506	0.235732	0.183558	0.203925	0.135542	0.107768	0.166197	0.189125	0.197404	0.184222	0.13802	0.108674	0.150379	0.221871	0.17924	0.197048	0.14511	0.106585	0.157596	0.237731	0.195429	0.184927	0.148278	0.098759	0.132207	0.103324	0.115824	0.101719
828.687	7.72109	PC-O (40:2)	PC-O (40:2)	[M+H]+	0.0323704	0.0101718	0.0422605	0.0770953	0.0633371	0.0783903	0.0476725	0.055595	0.0528826	0.0793378	0.0650129	0.0507938	0.0504452	0.0577213	0.0697182	0.075412	0.0759714	0.0711134	0.046883	0.0721758	0.0516498	0.0966635	0.0768004	0.0529686	0.0493844	0.0590915	0.0632496	0.0708155	0.0950519	0.0688109	0.0408155	0.0670206	0.0670894	0.08773	0.0450386
826.671	7.41592	PC-O (40:3)	PC-O (40:3)	[M+H]+	0.0179985	0.0192653	0.028454	0.0400688	0.0435176	0.0487795	0.0280087	0.0377093	0.0408374	0.0676221	0.0586899	0.0441027	0.0267597	0.0380651	0.0421275	0.0597779	0.0661768	0.0470999	0.0287659	0.0454006	0.0394287	0.0656311	0.0662141	0.0474679	0.0323084	0.0351514	0.0477099	0.0563026	0.0811006	0.045941	0.0228845	0.0373597	0.0419383	0.0549084	0.0375407
824.653	7.13333	PC-O (40:4)	PC-O (40:4)	[M+H]+	0.0141288	0.0223702	0.0321772	0.0506653	0.0528088	0.0494321	0.0302743	0.0319241	0.0563006	0.0851488	0.0801093	0.0541503	0.0223383	0.0297078	0.0587834	0.0768751	0.0893654	0.0581616	0.0236418	0.0362784	0.0553281	0.0816191	0.0893948	0.0583067	0.0217466	0.0372192	0.0620241	0.0648824	0.115991	0.0534959	0.017077	0.0335882	0.034165	0.0613382	0.0368507
822.633	6.82774	PC-O (40:5)	PC-O (40:5)	[M+H]+	0.0619431	0.075223	0.088351	0.0888671	0.110698	0.061633	0.0498684	0.0655513	0.0855983	0.0748679	0.0768002	0.0323056	0.0500828	0.0654197	0.0688135	0.0703044	0.0845156	0.0350073	0.0528023	0.0747064	0.07647	0.0774671	0.0880709	0.0359739	0.0507318	0.0568593	0.088272	0.0729181	0.0947838	0.0305914	0.0365845	0.059714	0.0421116	0.0688224	0.0371178
820.621	6.4869	PC-O (40:6)	PC-O (40:6)	[M+H]+	0.125121	0.18738	0.199863	0.20417	0.198546	0.138046	0.11584	0.182613	0.198472	0.137049	0.147191	0.0758101	0.119363	0.166499	0.153415	0.138854	0.147399	0.0822477	0.116497	0.159929	0.186916	0.135344	0.1474	0.0759156	0.117826	0.162267	0.211221	0.14702	0.14662	0.0834576	0.115815	0.135836	0.0874514	0.127525	0.0803884
852.684	7.99511	PC-O (42:4)	PC-O (42:4)	[M+H]+	0.00574967	0.00670957	0.00558479	0.0102659	0.00695601	0.00827221	0.00692466	0.00779751	0.00586147	0.00819597	0.00662996	0.00461928	0.00701019	0.00755004	0.00703897	0.00690077	0.0076272	0.00566443	0.0079201	0.0085915	0.00695993	0.0083115	0.0070099	0.00558732	0.00627706	0.00786177	0.00757774	0.00793858	0.00883195	0.00351744	0.00755895	0.00815182	0.008019	0.0080826	0.00497364
850.666	7.78656	PC-O (42:5)	PC-O (42:5)	[M+H]+	0.0325452	0.0351258	0.0315228	0.034826	0.0239089	0.0138056	0.0614976	0.0782891	0.0483066	0.0567695	0.0502818	0.00803082	0.0587947	0.0770283	0.0231367	0.0500997	0.0488261	0.0372007	0.0605531	0.0939137	0.00826852	0.0495701	0.0480374	0.00850344	0.0760063	0.0621814	0.0561696	0.0488543	0.0551143	0.0361673	0.0590548	0.068579	0.00685658	0.0597788	0.0456592
848.655	6.99264	PC-O (42:6)	PC-O (42:6)	[M+H]+	0.0153718	0.0204909	0.0237581	0.025347	0.0192186	0.0185717	0.0173161	0.0254791	0.0314849	0.0256103	0.0303407	0.019436	0.018582	0.020535	0.0205289	0.0258288	0.02796	0.0206661	0.0196116	0.027457	0.0270359	0.0226179	0.0268041	0.0198631	0.0203874	0.0246228	0.0264481	0.0245098	0.0294583	0.0199762	0.0159901	0.0218138	0.0163832	0.0209602	0.016155
846.638	6.70081	PC-O (42:7)	PC-O (42:7)	[M+H]+	0.0542666	0.0324036	0.0851726	0.0648444	0.0331606	0.0700231	0.0314905	0.0744073	0.0329359	0.0214942	0.0151942	0.0464877	0.0117828	0.0617739	0.0446943	0.0200335	0.0534555	0.0458632	0.0135489	0.0255647	0.0226475	0.0226993	0.0467168	0.0162066	0.048405	0.022825	0.0241108	0.017951	0.0486405	0.0486936	0.0452355	0.0486593	0.0135407	0.0192236	0.0414797
878.696	8.01713	PC-O (44:5)	PC-O (44:5)	[M+H]+	0.0020973	0.00289151	0.00380445	0.00517479	0.00493024	0.00643594	0.00245761	0.00280416	0.00442993	0.0062722	0.00542041	0.00499261	0.0017697	0.00213745	0.00378151	0.00545956	0.00516861	0.00422112	0.00266393	0.00297096	0.00401219	0.00569643	0.00556899	0.00363033	0.00204874	0.0021297	0.00461218	0.00599414	0.00674045	0.00432516	0.00180831	0.00407654	0.00333306	0.00467523	0.0041042
876.681	7.73631	PC-O (44:6)	PC-O (44:6)	[M+H]+	0.00239097	0.00350152	0.0042063	0.00369454	0.005167	0.00703099	0.00356708	0.00472092	0.00381119	0.00514423	0.00393408	0.00327463	0.00237738	0.00487051	0.0035953	0.00495811	0.0043437	0.00265712	0.00371003	0.00460301	0.0023523	0.00471892	0.00389133	0.00421382	0.00425938	0.0036601	0.00494499	0.0038322	0.00507464	0.00315114	0.00389067	0.00403584	0.00417807	0.00338634	0.00441267
738.658	8.58082	TG (42:1)	TG (42:1)	[M+NH4]+	0.000371514	0.000385765	0.000273187	0.000341448	0.000283028	0.000264507	0.000231132	0.000416513	0.000298557	0.000189539	0.000287625	0.000198081	0.000232916	0.000239061	0.000170546	0.000118876	0.000208558	0.000238184	0.000170023	0.000216074	0.000302886	0.00010812	0.000210163	0.000205167	0.000229536	0.000231217	0.000249557	0.000282754	0.000208396	0.000291222	0.000252161	0.000277686	0.000167143	0.000151605	0.000283111
768.708	9.07073	TG (44:0)	TG (44:0)	[M+NH4]+	0.00129139	0.00148327	0.00126598	0.00137702	0.000885942	0.00108754	0.000736091	0.00118293	0.00107203	0.000920503	0.000958067	0.000976062	0.000818311	0.000963366	0.000765647	0.000906033	0.000982546	0.00102539	0.000728099	0.000868448	0.00108671	0.000686085	0.000964065	0.000985965	0.000970519	0.00106318	0.00110921	0.000985596	0.00100319	0.00115686	0.000867323	0.00118464	0.000735836	0.00084558	0.00118949
766.693	8.84138	TG (44:1)	TG (44:1)	[M+NH4]+	0.000778378	0.000667108	0.000653785	0.000737533	0.000621463	0.000525849	0.000429087	0.000719581	0.000707218	0.000623809	0.000819445	0.000732289	0.000610467	0.000742183	0.000650025	0.000667773	0.000620934	0.0010401	0.000504199	0.00057694	0.000634082	0.000558862	0.000783902	0.000934748	0.000603133	0.000589011	0.000783028	0.000660884	0.000584148	0.0011061	0.000549844	0.000678819	0.000548915	0.000625522	0.000834521
796.739	9.2947	TG (46:0)	TG (46:0)	[M+NH4]+	0.00176902	0.00258239	0.00261983	0.00279713	0.00201283	0.00204582	0.0016011	0.00224502	0.00203485	0.00167245	0.00204714	0.00196427	0.00179026	0.00227118	0.00161643	0.00177938	0.00179612	0.00182995	0.00154876	0.00200139	0.00191175	0.00145262	0.00201203	0.00198511	0.00156084	0.00190782	0.00205328	0.0019432	0.00184546	0.00186029	0.00156765	0.00208651	0.00171934	0.00161135	0.00178264
794.724	9.07722	TG (46:1)	TG (46:1)	[M+NH4]+	0.00190722	0.00143285	0.0017704	0.00165376	0.00190954	0.00178661	0.0014818	0.00168441	0.00206554	0.0024734	0.00332792	0.00359629	0.00155821	0.00186793	0.00245522	0.00263767	0.00355524	0.00467588	0.00156229	0.00180618	0.00229153	0.00218346	0.00415689	0.00436008	0.00191858	0.00192127	0.00267412	0.00252768	0.00376729	0.00490044	0.0016576	0.00246449	0.0021815	0.00276541	0.0035193
792.711	8.85605	TG (46:2)	TG (46:2)	[M+NH4]+	0.000743426	0.000831084	0.000799947	0.00106627	0.000852274	0.000748945	0.000774129	0.00093437	0.000934617	0.000940588	0.0013643	0.00124243	0.00079277	0.000851783	0.000840648	0.00107765	0.00128913	0.00151719	0.00079678	0.000923768	0.000989195	0.000967346	0.00139739	0.00174244	0.00090285	0.000736224	0.00107374	0.00124171	0.00112773	0.00169171	0.000610091	0.000911639	0.000947381	0.000930698	0.00134695
810.753	9.39113	TG (47:0)	TG (47:0)	[M+NH4]+	0.000971289	0.00188666	0.0011676	0.0023783	0.00111615	0.0013957	0.00110335	0.00190778	0.0011965	0.000828733	0.0011777	0.00112273	0.00078681	0.00137264	0.000802004	0.000895813	0.00095694	0.000864041	0.000892808	0.00102243	0.00112086	0.000516104	0.000731669	0.000911815	0.00123202	0.00106428	0.00130517	0.00104288	0.000637659	0.000956805	0.000997822	0.000991584	0.00108158	0.000702397	0.00108829
824.77	9.49434	TG (48:0)	TG (48:0)	[M+NH4]+	0.00550751	0.0100815	0.00801875	0.0090053	0.0066894	0.0074846	0.00602681	0.00850641	0.00741682	0.00473436	0.00674772	0.00532648	0.00582683	0.00727328	0.00420667	0.00514779	0.00490635	0.00513813	0.00497928	0.00542148	0.00723021	0.00386663	0.00461231	0.0048936	0.00550248	0.00707633	0.00767299	0.00678749	0.00423995	0.00591724	0.00548989	0.00623583	0.00556521	0.00446106	0.00592679
822.754	9.2955	TG (48:1)	TG (48:1)	[M+NH4]+	0.00282017	0.00301789	0.00316681	0.0034801	0.00385296	0.00333183	0.00263692	0.00393951	0.00505838	0.00586673	0.00762967	0.00733161	0.00280653	0.00407475	0.00526222	0.00643038	0.00813315	0.0089552	0.00264906	0.00398414	0.00602433	0.00560413	0.0100055	0.00841161	0.00290697	0.00344574	0.00613067	0.00584368	0.00869966	0.00895492	0.00245544	0.00579405	0.00526928	0.00623076	0.00779573
820.739	9.09246	TG (48:2)	TG (48:2)	[M+NH4]+	0.00197601	0.00213261	0.00239045	0.00274855	0.00272243	0.00206858	0.0021402	0.00272244	0.00340983	0.00399869	0.00574024	0.00680596	0.00211645	0.00275955	0.00350673	0.00433764	0.00574424	0.00746215	0.00230727	0.00288015	0.00377595	0.00359236	0.0062114	0.00736297	0.00259996	0.00269133	0.00419311	0.0041328	0.00596775	0.00873899	0.00254135	0.00397096	0.00356092	0.00478339	0.00645898
818.719	8.88445	TG (48:3)	TG (48:3)	[M+NH4]+	0.000554357	0.00115669	0.00104374	0.000937347	0.000861018	0.00111581	0.00113892	0.00117519	0.00127391	0.00134772	0.00180792	0.00200922	0.000975885	0.00108535	0.00122288	0.00151801	0.00189341	0.00253901	0.00103849	0.00104843	0.0016901	0.00108289	0.00196276	0.00231994	0.0010508	0.00131667	0.00144346	0.00145511	0.00175577	0.00285971	0.0011663	0.00123714	0.00131608	0.00138738	0.00183646
834.754	9.28188	TG (49:2)	TG (49:2)	[M+NH4]+	0.0315241	0.0659416	0.052076	0.0636844	0.0395569	0.0468932	0.0329301	0.0539113	0.0371246	0.0237448	0.0329374	0.0258411	0.0330761	0.0415193	0.0221027	0.0264298	0.0238001	0.025237	0.0270755	0.0305605	0.0413321	0.0209959	0.0206546	0.0218704	0.0684686	0.0728153	0.0864992	0.0749008	0.0364405	0.0644937	0.0631274	0.0639906	0.0634144	0.035484	0.0593836
852.801	9.678	TG (50:0)	TG (50:0)	[M+NH4]+	0.00946815	0.0178368	0.0138119	0.0176502	0.011286	0.0135358	0.0108458	0.0160539	0.0124043	0.00789937	0.0112884	0.00928456	0.0109832	0.0134012	0.00728994	0.00865032	0.0086728	0.00816931	0.00865231	0.00959739	0.0120164	0.0069152	0.00740656	0.00834087	0.0106849	0.0113583	0.0139752	0.0117819	0.00624223	0.010819	0.0107359	0.0109595	0.00965909	0.00748457	0.0109251
850.786	9.49127	TG (50:1)	TG (50:1)	[M+NH4]+	0.00320781	0.00365296	0.00432738	0.00512108	0.00534436	0.00484352	0.00296828	0.00473312	0.00643882	0.00676209	0.00893695	0.00760529	0.00309752	0.00553691	0.00655943	0.00775695	0.00984589	0.00939194	0.00315626	0.00493627	0.00750592	0.00687357	0.0116999	0.00849754	0.0035221	0.00495216	0.00786008	0.00793846	0.0110843	0.00952178	0.00359259	0.00791426	0.00718007	0.00878656	0.00847886
848.771	9.29844	TG (50:2)	TG (50:2)	[M+NH4]+	0.00325316	0.00320366	0.00419845	0.00554879	0.00562261	0.005097	0.00393402	0.00586179	0.00735781	0.0105334	0.0140181	0.0164059	0.00410663	0.00586502	0.00817105	0.0106536	0.0151263	0.019877	0.00396468	0.0058662	0.00974571	0.00916276	0.0177313	0.018309	0.00446185	0.00509503	0.00914441	0.00975926	0.0158193	0.020368	0.00418203	0.00994369	0.0088445	0.0122953	0.0168253
846.754	9.11424	TG (50:3)	TG (50:3)	[M+NH4]+	0.00150494	0.00164551	0.0018256	0.00219139	0.00157486	0.00166059	0.0022595	0.00261384	0.00340947	0.00359523	0.00467514	0.00665837	0.00249294	0.00248882	0.00310868	0.00405229	0.00469834	0.00724795	0.00218486	0.00252037	0.00365946	0.00327014	0.00554322	0.0066261	0.00263576	0.00271145	0.00373682	0.00376031	0.00531657	0.00813959	0.00294411	0.00403603	0.00354568	0.00392697	0.00550627
862.787	9.39473	TG (51:2)	TG (51:2)	[M+NH4]+	0.000345851	0.00042353	0.000435953	0.00062591	0.000519015	0.000871873	0.000389662	0.000531261	0.000704627	0.000727146	0.00097998	0.00114028	0.000388522	0.000663899	0.000497411	0.000755226	0.000774685	0.00134931	0.000325104	0.00041049	0.000627891	0.000690531	0.0010202	0.00123474	0.000521636	0.000445481	0.000619554	0.00069946	0.000705336	0.00138316	0.000360089	0.00061364	0.000678232	0.000521165	0.00119497
880.832	9.84757	TG (52:0)	TG (52:0)	[M+NH4]+	0.00712278	0.0144606	0.0118973	0.0135002	0.00888769	0.0108949	0.00820343	0.0133335	0.00988356	0.00630591	0.00863568	0.00742104	0.0090435	0.00945915	0.00531794	0.00665116	0.00637376	0.00643597	0.00665508	0.00747988	0.0102708	0.00507273	0.00547135	0.00670478	0.00855512	0.00912722	0.0108424	0.00948667	0.00488095	0.00830232	0.00856063	0.00774813	0.00783102	0.00573026	0.00825335
878.817	9.6721	TG (52:1)	TG (52:1)	[M+NH4]+	0.00169094	0.00164133	0.00199958	0.0029515	0.0030702	0.00223641	0.001481	0.00218729	0.00281243	0.00298849	0.00417142	0.00299745	0.00179376	0.00300249	0.00306693	0.00295725	0.00410114	0.00326765	0.00136225	0.00222016	0.00334977	0.00318778	0.00540673	0.00351252	0.00180914	0.00244449	0.00379312	0.00361287	0.00482889	0.00398899	0.00160125	0.003972	0.00358659	0.00415221	0.00415385
876.801	9.48921	TG (52:2)	TG (52:2)	[M+NH4]+	0.00383098	0.00368534	0.00471776	0.00722958	0.00774241	0.00725601	0.00448714	0.00731191	0.0102579	0.0135711	0.0184044	0.019394	0.00452045	0.00758276	0.0108263	0.0143535	0.0199282	0.0227609	0.00408399	0.00705743	0.0127598	0.0126087	0.0243939	0.0213327	0.00501544	0.0071267	0.0131212	0.0144008	0.0222671	0.0249686	0.00458943	0.0136637	0.0128845	0.0175511	0.0217183
874.785	9.31558	TG (52:3)	TG (52:3)	[M+NH4]+	0.00207267	0.00179117	0.0025749	0.00380508	0.0034616	0.00296127	0.00321169	0.00381102	0.00531156	0.00701628	0.00868972	0.0119538	0.00364683	0.00419114	0.00554619	0.00719558	0.00985535	0.0124627	0.00340135	0.00418899	0.0070256	0.00599269	0.0104023	0.0129104	0.0036038	0.00379261	0.00661067	0.00686886	0.00981157	0.0147336	0.00372888	0.00693903	0.00660168	0.00779744	0.0120022
908.863	10.0009	TG (54:0)	TG (54:0)	[M+NH4]+	0.00290935	0.00483284	0.00395409	0.0046674	0.00271932	0.00337373	0.00310327	0.00403806	0.0033114	0.00196263	0.00272278	0.00235765	0.00284788	0.00375244	0.0017666	0.00232983	0.0020725	0.00219424	0.00243963	0.00227704	0.00322823	0.00173937	0.00192015	0.00211309	0.0030348	0.00293783	0.00346088	0.0028212	0.00159328	0.0028129	0.00277894	0.00258974	0.00269146	0.0018585	0.00267312
906.848	9.83644	TG (54:1)	TG (54:1)	[M+NH4]+	0.00357065	0.00106931	0.00116651	0.00108642	0.000930454	0.00104263	0.00182245	0.00114825	0.00171591	0.000957907	0.0010595	0.00100606	0.00131938	0.00151011	0.00100386	0.00122023	0.00114455	0.00090866	0.000891005	0.000956954	0.00134442	0.00103644	0.00122128	0.00100776	0.000950906	0.00101654	0.00133504	0.00105322	0.00127104	0.00169792	0.000938576	0.00141678	0.00106744	0.00106745	0.000973619
904.833	9.66656	TG (54:2)	TG (54:2)	[M+NH4]+	0.00326687	0.00133202	0.00179357	0.00202612	0.00287187	0.00279842	0.00172641	0.00226779	0.00272944	0.00385447	0.00469076	0.00472547	0.00170886	0.00249965	0.0032185	0.00402089	0.00517968	0.00484508	0.00136271	0.00215387	0.00409362	0.00365871	0.00634765	0.00525754	0.00178391	0.00226058	0.0039646	0.00402156	0.00623568	0.00622967	0.00143002	0.00429533	0.00359572	0.00445004	0.00528722
902.817	9.49021	TG (54:3)	TG (54:3)	[M+NH4]+	0.00334374	0.00291865	0.00345413	0.00437269	0.00457726	0.0042169	0.0027693	0.00430236	0.00557602	0.00687017	0.00864062	0.0119165	0.00321005	0.00431184	0.00479973	0.00702524	0.00929145	0.0124313	0.0030886	0.0035207	0.00620341	0.00614008	0.0101785	0.0117186	0.00328983	0.0042662	0.006122	0.00685348	0.00949159	0.0137079	0.00359078	0.00670368	0.00650127	0.0081187	0.0115463
900.802	9.33189	TG (54:4)	TG (54:4)	[M+NH4]+	0.00130205	0.00146243	0.00167911	0.00214202	0.00157104	0.00189302	0.00175824	0.00220571	0.00279956	0.00314825	0.00358116	0.00465311	0.0022387	0.00225902	0.00254923	0.00299795	0.00405648	0.00479054	0.0016794	0.00206584	0.00300827	0.00252071	0.00408735	0.0049419	0.00215196	0.00203611	0.00292128	0.00312547	0.00404926	0.00556989	0.00202896	0.00319012	0.00266	0.00293035	0.00408598
898.782	9.15695	TG (54:5)	TG (54:5)	[M+NH4]+	0.00193411	0.00288605	0.00204114	0.00284799	0.00211361	0.00215875	0.0026937	0.00360415	0.00345496	0.00238911	0.0027962	0.00313489	0.00276692	0.00272128	0.00239572	0.00243633	0.00307135	0.00296859	0.00265142	0.00268542	0.00303877	0.0021956	0.00267736	0.00318662	0.00275405	0.00260469	0.00349702	0.00285591	0.00277578	0.00398306	0.00300859	0.00320726	0.00234789	0.00236247	0.00295273
896.773	9.02137	TG (54:6)	TG (54:6)	[M+NH4]+	0.00204041	0.00400226	0.00345093	0.00456177	0.00263811	0.00322794	0.00296656	0.00424618	0.00366176	0.00247863	0.00291842	0.00322649	0.00357911	0.00406553	0.00276722	0.00287386	0.00298214	0.00245636	0.00283705	0.00293911	0.00404917	0.00218568	0.00267339	0.0027694	0.00381344	0.00383162	0.0035959	0.0024516	0.00274273	0.00418032	0.00352972	0.00359184	0.00326774	0.00256209	0.00301592
932.864	9.82538	TG (56:2)	TG (56:2)	[M+NH4]+	0.000545175	0.00047208	0.000572303	0.000933642	0.000927665	0.000999493	0.000618192	0.000872223	0.00114583	0.000967484	0.00130697	0.00112371	0.000766871	0.000915818	0.000932959	0.00103236	0.00110659	0.00142081	0.00055381	0.000834659	0.00120816	0.000843601	0.00147928	0.00137936	0.000679689	0.000747618	0.00130534	0.00118084	0.00134399	0.00152594	0.000590474	0.00106114	0.000942518	0.00111617	0.00129416
930.846	9.64282	TG (56:3)	TG (56:3)	[M+NH4]+	0.000849925	0.00122377	0.00101883	0.0014614	0.00093097	0.00151393	0.00100487	0.00152415	0.00150554	0.00155178	0.00173102	0.00239571	0.00105391	0.00152162	0.00113875	0.00143502	0.00214681	0.00255144	0.000989244	0.00115312	0.00144204	0.00127801	0.002623	0.00235074	0.0012381	0.00141815	0.00210082	0.00137634	0.0021435	0.00296721	0.00112988	0.00153629	0.00134291	0.00152542	0.0023245
928.832	9.51554	TG (56:4)	TG (56:4)	[M+NH4]+	0.000504798	0.00089553	0.000887207	0.00121332	0.00104167	0.000874581	0.000782345	0.0011311	0.00130913	0.00127442	0.00169051	0.00221083	0.000785622	0.00118062	0.00117687	0.00157735	0.00165865	0.00222358	0.000794737	0.000852859	0.00154052	0.00130821	0.00208723	0.0023348	0.000939899	0.000997904	0.00154675	0.00160064	0.00194371	0.00267968	0.000859957	0.00125233	0.00136197	0.00135592	0.00168348
926.817	9.3977	TG (56:5)	TG (56:5)	[M+NH4]+	0.000772082	0.00120885	0.000984714	0.00113966	0.000974617	0.00103835	0.00115373	0.00163353	0.00194371	0.00143384	0.00206012	0.00211709	0.00136342	0.00141779	0.00142678	0.00156075	0.00200003	0.00232159	0.0013862	0.0015044	0.00185189	0.00143693	0.0023226	0.00233346	0.00128124	0.00153585	0.00199177	0.0016419	0.00201984	0.00252061	0.00146295	0.001723	0.00143558	0.00145108	0.0019477
924.801	9.25318	TG (56:6)	TG (56:6)	[M+NH4]+	0.000968481	0.00143031	0.00124426	0.00144448	0.00131084	0.00107262	0.00120229	0.00209834	0.00199235	0.00113981	0.00142355	0.00177057	0.00171469	0.0016687	0.00125142	0.00108435	0.00127378	0.00141776	0.00134572	0.0014701	0.00168621	0.000900005	0.00168719	0.00144045	0.00166306	0.00175141	0.00229465	0.00141271	0.00161003	0.00214476	0.00206244	0.00219148	0.00133871	0.00122987	0.00153101
922.786	9.0973	TG (56:7)	TG (56:7)	[M+NH4]+	0.000513998	0.000610856	0.000725011	0.000789741	0.000595614	0.000606367	0.00135389	0.00143418	0.00159585	0.00109379	0.00141262	0.00161199	0.00179674	0.00145111	0.00121126	0.00128109	0.00137081	0.00139356	0.00143166	0.00130794	0.00161262	0.0010094	0.0014052	0.00137375	0.00152536	0.00149616	0.00173489	0.0012976	0.00138969	0.00174506	0.00165812	0.0019289	0.00123281	0.00099683	0.00115626
960.894	9.97771	TG (58:2)	TG (58:2)	[M+NH4]+	0.00030233	0.000345026	0.000519624	0.000591196	0.000653722	0.000518881	0.000397432	0.000538164	0.00056465	0.000673943	0.000612385	0.000738613	0.00045168	0.000567536	0.000573234	0.000601712	0.000720405	0.000724649	0.000400541	0.000572894	0.000720314	0.000534543	0.000889874	0.000666734	0.000472677	0.000519647	0.000720822	0.000629179	0.000752836	0.000806185	0.000493066	0.000690389	0.000616832	0.000467337	0.000850363
950.82	9.2619	TG (58:7)	TG (58:7)	[M+NH4]+	0.000350959	0.000586457	0.000534909	0.000615757	0.000523092	0.000554627	0.0008248	0.00112247	0.00111765	0.000821182	0.000857793	0.000844191	0.00102804	0.000832634	0.000635331	0.000742428	0.000812342	0.000760793	0.000865861	0.000876605	0.00106279	0.000667726	0.000965167	0.00102597	0.00100886	0.000840179	0.000961709	0.000920624	0.000779581	0.00117056	0.000896491	0.0010563	0.000514305	0.00070052	0.000714053
1012.84	8.86559	TG (63:11)	TG (63:11)	[M+NH4]+	9.5828e-05	0.000264755	0.000131261	0.000253112	0.000272837	0.000299906	0.00028054	0.00046122	0.000523715	0.00053484	0.000752745	0.00084286	0.000320761	0.000470677	0.00039424	0.000707323	0.000667192	0.000652182	0.000280489	0.000308791	0.000445346	0.00052453	0.000829624	0.000779711	0.000326856	0.000307413	0.00050196	0.000624185	0.000837526	0.00090741	0.000184076	0.000414425	0.000356018	0.000510945	0.000567446
664.589	7.70594	TG-O (38:3)	TG-O (38:3)	[M+NH4]+	0.000716836	0.00103094	0.00101336	0.00138706	0.00116706	0.00120327	0.00160228	0.00171368	0.000777856	0.00222873	0.00110918	0.00118369	0.00211425	0.00175033	0.000474131	0.00135403	0.00224041	0.00102168	0.00112007	0.00137791	0.00165647	0.00121461	0.000882732	0.00109231	0.00119697	0.00157132	0.00184024	0.00194261	0.00198343	0.00255112	0.00129521	0.00159508	0.00149294	0.00156685	0.0022023
686.574	7.91903	TG-O (40:6)	TG-O (40:6)	[M+NH4]+	0.000738452	0.00130395	0.00118009	0.000938521	0.00113761	0.00111337	0.00103659	0.00132651	0.000197122	0.00126988	0.00158021	0.000148541	0.00083834	0.00126755	0.000310546	0.00152035	0.00117186	0.00136376	0.000875959	0.000140508	0.00160194	0.00120174	0.00104273	0.00115048	0.000211361	0.000570829	0.00140544	0.00157582	5.75099e-05	0.00155485	0.000967544	0.00118705	0.00145286	0.00121078	0.00133248
772.684	8.29716	TG-O (46:5)	TG-O (46:5)	[M+NH4]+	0.0121374	0.0259245	0.0195053	0.0235501	0.0161347	0.0178088	0.0130082	0.0224658	0.0152886	0.00955213	0.0136398	0.0116219	0.0148282	0.0181732	0.00912985	0.0115404	0.0111331	0.0108288	0.0117478	0.0119896	0.0162854	0.00883741	0.0095743	0.0112256	0.0138024	0.0163476	0.0178919	0.0171281	0.00897261	0.0151033	0.0145941	0.0149335	0.0140696	0.00909213	0.0142205
800.716	8.29743	TG-O (48:5)	TG-O (48:5)	[M+NH4]+	0.0454638	0.0924929	0.0728265	0.0852926	0.0503297	0.0560051	0.0372446	0.0758493	0.0432705	0.027472	0.0366575	0.0322664	0.0477062	0.0478434	0.0252455	0.0301503	0.0265068	0.0283284	0.0323895	0.0345244	0.0462592	0.0222504	0.023476	0.0283521	0.0373276	0.054085	0.0486037	0.0437819	0.0192119	0.0373237	0.0409179	0.036865	0.0339485	0.0215073	0.0353427
862.824	9.75798	TG-O (52:2)	TG-O (52:2)	[M+NH4]+	0.000230439	0.0002825	0.000493715	0.000536554	0.000578991	0.000609407	0.000196697	0.000243173	0.000458986	0.000473631	0.00058774	0.000571574	0.000104112	0.000215605	0.000439029	0.000539619	0.000789508	0.0006782	0.000114863	0.000271606	0.000611896	0.000532254	0.000772204	0.000576482	0.000117515	0.000308669	0.000571114	0.000622302	0.000898753	0.000870733	0.000246224	0.00112318	0.00089323	0.00169866	0.00160722
617.508	7.09044	DG (34:1)	DG (34:1)	[M+Na]+	0.00192928	0.00289132	0.0025831	0.00412731	0.0026655	0.00314476	0.00419843	0.0049643	0.00394606	0.00253261	0.00405586	0.00435922	0.00463436	0.00421701	0.00188573	0.00287348	0.00300344	0.00294309	0.00399024	0.00431889	0.00361196	0.0016628	0.00284674	0.00345635	0.00459602	0.00383992	0.00438272	0.00334424	0.0033314	0.00404148	0.00508199	0.00431675	0.00270382	0.00264401	0.00315588
615.494	6.74897	DG (34:2)	DG (34:2)	[M+Na]+	0.000842063	0.00129326	0.00115317	0.00153211	0.000805451	0.00127796	0.00178658	0.00297993	0.00205615	0.00124501	0.00158824	0.00153694	0.00255412	0.00269657	0.00163604	0.00156823	0.00167147	0.000896522	0.00209961	0.00247067	0.00243625	0.000592576	0.00108091	0.00112523	0.00221257	0.00276597	0.00249349	0.00178665	0.00157736	0.00239048	0.0026671	0.00206566	0.00101706	0.000867779	0.00199957
645.544	7.28942	DG (36:1)	DG (36:1)	[M+Na]+	0.00113504	0.00156624	0.0014953	0.00174535	0.00163363	0.00150438	0.00284141	0.00336633	0.00363063	0.00256471	0.00337114	0.00388117	0.00359302	0.00310767	0.00252986	0.00282378	0.00387798	0.00327611	0.00293352	0.00307666	0.00393391	0.00252676	0.00395857	0.00362494	0.00422234	0.00457174	0.00292064	0.00210995	0.00466922	0.00464625	0.00388678	0.00397051	0.00302877	0.00348208	0.00339387
643.527	7.10341	DG (36:2)	DG (36:2)	[M+Na]+	0.00255642	0.00876771	0.00766927	0.00363585	0.00390439	0.00553355	0.00467315	0.00770027	0.00598458	0.00360902	0.00778131	0.00479539	0.00629584	0.00748482	0.00520254	0.00573667	0.00627497	0.00525613	0.00613618	0.0070654	0.00463545	0.00296803	0.00569598	0.00416337	0.00645069	0.00617807	0.00508182	0.00337055	0.00604375	0.00442872	0.00686438	0.00639644	0.00813138	0.00384988	0.00455343
641.511	6.77965	DG (36:3)	DG (36:3)	[M+Na]+	0.00161383	0.00270882	0.00212945	0.003035	0.00236305	0.00244796	0.00434665	0.00548144	0.00461334	0.00182121	0.00329662	0.00437392	0.00475371	0.00392585	0.00274047	0.00193555	0.00418306	0.00355865	0.00546264	0.0043199	0.00487756	0.00201564	0.00301859	0.00329827	0.00568606	0.00456638	0.00425764	0.00230074	0.00282915	0.00469866	0.00656986	0.00382253	0.00273252	0.00273712	0.00374337
669.543	7.11813	DG (38:3)	DG (38:3)	[M+Na]+	0.00208541	0.0034876	0.00288554	0.00400599	0.00319079	0.00279593	0.00268444	0.00593506	0.00369126	0.00313868	0.00397484	0.00483278	0.00532065	0.00432409	0.00393992	0.00245461	0.00465613	0.00414585	0.00533165	0.00494403	0.00436245	0.00216999	0.00462155	0.00345389	0.00511738	0.00518165	0.00464562	0.00316315	0.00446327	0.00433989	0.00310274	0.00302947	0.0031784	0.00342973	0.00383998
697.578	8.04141	DG (40:3)	DG (40:3)	[M+Na]+	0.00158296	0.00259328	0.00426005	0.00546277	0.00422435	0.00516124	0.00241873	0.00563624	0.00285599	0.00282287	0.00543559	0.00359931	0.00412595	0.00360259	0.00223139	0.00259765	0.00368188	0.00306826	0.00202784	0.00365705	0.00512188	0.00289324	0.00409955	0.0032736	0.00425785	0.00476584	0.00142596	0.00552947	0.00250819	0.00545668	0.00239474	0.00414648	0.00383902	0.00175942	0.00281152
383.312	3.48726	DG (20:0)	DG (20:0)	[M-H20+H]+	0.00372707	0.00614515	0.00625693	0.00611275	0.00423617	0.004736	0.00347887	0.00639987	0.00502224	0.00304809	0.00487097	0.00355613	0.00443416	0.00452922	0.00292094	0.00354932	0.00351882	0.00357784	0.00259416	0.00324576	0.00464471	0.00298588	0.00312579	0.00348228	0.00428035	0.00386159	0.00463566	0.00452836	0.00255632	0.00409692	0.00388923	0.00352242	0.00344028	0.00199019	0.00360018
435.349	3.60727	DG (24:2)	DG (24:2)	[M-H20+H]+	0.00901393	0.0157032	0.011228	0.0176845	0.0139988	0.016621	0.0109848	0.0160165	0.0133213	0.00950139	0.0112459	0.0125211	0.0120639	0.0136942	0.00936042	0.00813553	0.0105705	0.0107841	0.00989681	0.0113745	0.0156278	0.00580251	0.00947866	0.00941754	0.0122835	0.0142788	0.0156698	0.0144597	0.00855528	0.0124873	0.0116168	0.0128612	0.0118286	0.00834219	0.0136848
467.41	5.16049	DG (26:0)	DG (26:0)	[M-H20+H]+	0.00138783	0.00229061	0.00207412	0.00205309	0.0016828	0.00185231	0.00303365	0.0040525	0.00363754	0.0044538	0.00556286	0.00476157	0.00381739	0.00417028	0.00315968	0.00421871	0.00552994	0.00520457	0.00326008	0.00326854	0.0047357	0.00336101	0.00543239	0.00520028	0.00354763	0.00294399	0.00340379	0.00375447	0.00497211	0.00572655	0.00319624	0.00367574	0.00323232	0.00382372	0.00389789
495.438	5.79604	DG (28:0)	DG (28:0)	[M-H20+H]+	0.00221286	0.00382745	0.00371055	0.00322173	0.00411847	0.00497482	0.00750681	0.00767313	0.00755647	0.0106369	0.0139094	0.0128372	0.00742707	0.00804488	0.00755333	0.0106299	0.0134906	0.0122383	0.00767681	0.00729935	0.00874028	0.00951393	0.012829	0.011454	0.00832667	0.0083472	0.00867982	0.0121499	0.0134137	0.0133435	0.00673125	0.0073186	0.00723601	0.00828247	0.0095438
523.471	6.35995	DG (30:0)	DG (30:0)	[M-H20+H]+	0.00352412	0.00780679	0.00830783	0.0099476	0.0127128	0.0129802	0.0113003	0.0152614	0.0186507	0.0222746	0.0332151	0.0261782	0.0117991	0.016015	0.0172925	0.0238151	0.0340301	0.0255854	0.0106271	0.0146324	0.021979	0.0212936	0.031498	0.0250886	0.0114663	0.0155725	0.0213006	0.0253683	0.0311946	0.0297622	0.0113872	0.0163082	0.019178	0.021161	0.0206328
521.456	5.87597	DG (30:1)	DG (30:1)	[M-H20+H]+	0.0019019	0.00260149	0.00318716	0.0035338	0.00310733	0.00322294	0.00517928	0.00648717	0.00576143	0.00658185	0.00841288	0.00818396	0.00617513	0.00637212	0.00592155	0.00712471	0.00873384	0.00694608	0.00610337	0.0057701	0.00697092	0.00620128	0.00855986	0.00816852	0.00600856	0.00593835	0.00678917	0.0069139	0.00824089	0.00915778	0.0057091	0.00457633	0.00564974	0.00554755	0.0060613
551.503	6.85883	DG (32:0)	DG (32:0)	[M-H20+H]+	0.00249212	0.00429808	0.00636086	0.00661791	0.0100793	0.00926927	0.00675059	0.00990383	0.0133027	0.012326	0.0194234	0.0126225	0.00619322	0.0112827	0.0100686	0.0141052	0.0181539	0.0124456	0.00564975	0.0095476	0.0128388	0.0126923	0.0185951	0.0121324	0.00683193	0.00968085	0.0148078	0.0142551	0.0172921	0.013678	0.00647984	0.0111048	0.0111157	0.0125341	0.0117854
549.489	6.41215	DG (32:1)	DG (32:1)	[M-H20+H]+	0.00356837	0.00485071	0.00599663	0.00763527	0.0101769	0.0101523	0.0110901	0.0141971	0.0179658	0.0189232	0.0262008	0.0235185	0.011535	0.0142853	0.0150813	0.0193467	0.0266908	0.0221996	0.0123305	0.0135908	0.018946	0.0201332	0.0240962	0.0223334	0.0120935	0.0135999	0.0176758	0.0206877	0.0240704	0.0235768	0.011035	0.0125535	0.0133986	0.0168711	0.0178224
579.534	7.30122	DG (34:0)	DG (34:0)	[M-H20+H]+	0.000922207	0.00209094	0.002861	0.00322578	0.00634869	0.00515993	0.00179416	0.00296221	0.00413584	0.00392973	0.00519386	0.00336801	0.00188072	0.00365429	0.00394663	0.00438481	0.00625854	0.00357551	0.00208661	0.00287116	0.00340506	0.00419977	0.00636916	0.00312371	0.00192052	0.00339473	0.00420816	0.00437995	0.00584732	0.00340321	0.00183982	0.00404888	0.00371779	0.00431827	0.00363315
573.488	6.07501	DG (34:3)	DG (34:3)	[M-H20+H]+	0.00033227	0.000710391	0.000600751	0.000820466	0.000493155	0.000893395	0.0010325	0.00104274	0.00129134	0.00090045	0.00147691	0.00162238	0.000899981	0.00140316	0.00092778	0.0014553	0.000820046	0.00166286	0.000816328	0.0009236	0.00125539	0.000837098	0.00114736	0.00197045	0.00118712	0.0011126	0.00144426	0.00107747	0.00115501	0.00183404	0.000997744	0.00114622	0.00096331	0.000898909	0.0015173
569.46	5.26575	DG (34:5)	DG (34:5)	[M-H20+H]+	0.00102165	0.00157598	0.00127464	0.000875697	0.000756747	0.000590352	0.00109419	0.00168677	0.000822764	0.000679045	0.000752564	0.000813111	0.00143198	0.0012261	0.000768134	0.00070838	0.000686346	0.00088089	0.00130558	0.00104617	0.000873837	0.000750502	0.000527204	0.000842335	0.00129547	0.00059155	0.00118022	0.000677939	0.000640345	0.00100742	0.00160748	0.000993246	0.0008435	0.000369994	0.000966097
599.501	6.22427	DG (36:4)	DG (36:4)	[M-H20+H]+	0.00683226	0.00713974	0.00626696	0.00507907	0.0047163	0.00459134	0.00746463	0.00720425	0.00581949	0.00486194	0.00560773	0.00485035	0.00683991	0.00910534	0.00498846	0.00490824	0.00524316	0.00480868	0.00693314	0.00664626	0.00531042	0.00428132	0.0050907	0.0043992	0.00826302	0.00667902	0.00566336	0.00528844	0.00435063	0.00639679	0.00716607	0.00573085	0.0042946	0.0036469	0.00520615
597.487	5.87403	DG (36:5)	DG (36:5)	[M-H20+H]+	0.0044666	0.0042582	0.00277201	0.00268919	0.00194418	0.00257986	0.00532893	0.00620511	0.00485449	0.00423758	0.00433679	0.00423251	0.00619143	0.00604281	0.00389516	0.00466726	0.00474616	0.00408739	0.00627384	0.00558496	0.00514195	0.0046112	0.00470792	0.00435074	0.00655602	0.00683284	0.00549869	0.00433322	0.0047142	0.00523788	0.00733579	0.00560387	0.00461541	0.0041271	0.00448699
595.473	5.3519	DG (36:6)	DG (36:6)	[M-H20+H]+	0.00454543	0.00557838	0.00457108	0.00295251	0.00315343	0.00337621	0.00570904	0.00521901	0.0047044	0.0039782	0.00553947	0.0038187	0.00521077	0.00590794	0.00408886	0.00493543	0.00475605	0.00371211	0.00547782	0.00589525	0.00533154	0.0053101	0.00465064	0.00377176	0.00675802	0.00631133	0.0044129	0.00551309	0.00509653	0.00426806	0.00737503	0.00570798	0.00582311	0.00535857	0.00519414
633.577	8.14306	DG (38:1)	DG (38:1)	[M-H20+H]+	0.00247073	0.00465093	0.00535562	0.00703338	0.006187	0.00645816	0.00300511	0.00525337	0.00418902	0.0044745	0.00558126	0.00574668	0.00332538	0.00555259	0.00317019	0.00542276	0.00352854	0.00533001	0.00410311	0.00467434	0.00584903	0.00575785	0.00320701	0.00488723	0.00474119	0.00573328	0.00635725	0.00662274	0.00379607	0.00645045	0.00446533	0.00573445	0.00547213	0.00505322	0.00333992
631.562	7.86471	DG (38:2)	DG (38:2)	[M-H20+H]+	0.0038561	0.00668492	0.00547062	0.00650575	0.00632917	0.00788076	0.0057529	0.00810878	0.0103478	0.0086819	0.0131099	0.0173303	0.0072962	0.00788055	0.0128765	0.0102808	0.0172384	0.0156948	0.00867482	0.00804951	0.0128305	0.0123969	0.0142338	0.0135971	0.00644049	0.011389	0.0116315	0.0121861	0.0144975	0.0161908	0.00802386	0.0136934	0.0101537	0.0110312	0.0138326
627.535	6.72042	DG (38:4)	DG (38:4)	[M-H20+H]+	0.0283127	0.0338894	0.0295337	0.0279591	0.026092	0.0233635	0.02545	0.0288775	0.0263427	0.0197494	0.026224	0.0226201	0.0235833	0.0304216	0.0198473	0.0229117	0.0225831	0.0237718	0.0250625	0.027107	0.0264487	0.0226601	0.0207711	0.0225507	0.0270428	0.0287787	0.0281962	0.0255816	0.0221186	0.026997	0.0273502	0.0253898	0.0227221	0.0184717	0.0202602
625.518	6.31154	DG (38:5)	DG (38:5)	[M-H20+H]+	0.0393483	0.0493171	0.03827	0.0365594	0.0369623	0.0338106	0.0164616	0.0485433	0.0400716	0.0315131	0.0371924	0.0304685	0.0410691	0.049577	0.0345829	0.0374947	0.0371467	0.0302489	0.0402118	0.043706	0.0463437	0.0331904	0.0349106	0.0115603	0.0469073	0.048902	0.0451002	0.0378306	0.0353769	0.037312	0.0480377	0.0434444	0.0370543	0.0303228	0.0331042
623.504	5.93069	DG (38:6)	DG (38:6)	[M-H20+H]+	0.00727238	0.00748427	0.00744092	0.00779295	0.00556783	0.00695265	0.0124778	0.0139176	0.0119939	0.0123663	0.0133457	0.0117892	0.0126572	0.0146147	0.0113187	0.0134066	0.0124963	0.0113657	0.0121218	0.0131432	0.0135142	0.0126908	0.0122241	0.0111284	0.0142158	0.0162025	0.0138715	0.0159321	0.0125486	0.0127633	0.0165473	0.0145337	0.0155465	0.0123424	0.0134851
659.599	8.15465	DG (40:2)	DG (40:2)	[M-H20+H]+	0.00316812	0.00474187	0.00475134	0.0062596	0.00490714	0.00563627	0.00240183	0.00598846	0.00414455	0.00461906	0.0058489	0.00659163	0.00260187	0.00531359	0.00535872	0.00581267	0.00557365	0.00578102	0.00435787	0.00538109	0.00548492	0.00445259	0.00547467	0.00575673	0.00347373	0.00384586	0.0061803	0.0068784	0.00686462	0.00596053	0.00266867	0.00426113	0.00440146	0.00444718	0.00483559
655.567	7.52139	DG (40:4)	DG (40:4)	[M-H20+H]+	0.00323424	0.00642639	0.00549038	0.00536054	0.00462597	0.00385378	0.00587258	0.00935456	0.0114571	0.0069813	0.00843106	0.00545	0.0079409	0.0081379	0.00782309	0.00756191	0.00910724	0.00602058	0.00674631	0.00902252	0.009999	0.00611202	0.00660548	0.00479946	0.00743651	0.0101066	0.0114867	0.00924808	0.00999201	0.00676781	0.00941831	0.00912734	0.00712381	0.00933524	0.00833429
653.55	6.75789	DG (40:5)	DG (40:5)	[M-H20+H]+	0.00959787	0.0176474	0.0135588	0.0114913	0.0142483	0.00903359	0.0078909	0.0117081	0.00920728	0.00600462	0.00648419	0.00552384	0.00774022	0.0116089	0.00632828	0.00595914	0.00576692	0.00489225	0.00786296	0.00969631	0.00794073	0.00575826	0.00650406	0.00519738	0.00882006	0.00931004	0.00877964	0.00594757	0.00614329	0.00637046	0.00785566	0.00793445	0.00583107	0.00588184	0.00517036
651.535	6.30957	DG (40:6)	DG (40:6)	[M-H20+H]+	0.0077063	0.0106457	0.00807161	0.00708851	0.00773062	0.00596461	0.0122175	0.0145442	0.0115988	0.00802251	0.00865819	0.00877044	0.0117231	0.0152242	0.00953285	0.00887527	0.00870767	0.00716432	0.0115595	0.0130019	0.011701	0.00725271	0.00801323	0.00834892	0.0118265	0.0131154	0.0107775	0.00868359	0.00763264	0.00976418	0.0110346	0.00959264	0.0071078	0.00662585	0.00666547
649.517	6.15221	DG (40:7)	DG (40:7)	[M-H20+H]+	0.000881595	0.0012549	0.00118303	0.00100735	0.00123935	0.00114487	0.00106729	0.00223354	0.00163848	0.00113008	0.00220455	0.00125234	0.00118854	0.00296416	0.00130172	0.00156355	0.00158795	0.00132199	0.00102508	0.00227401	0.00149492	0.00122546	0.00137805	0.00125929	0.00150419	0.00184202	0.00189922	0.00104488	0.0013339	0.001392	0.00108675	0.00158058	0.00106508	0.00100357	0.00102466
700.485	8.46415	CL (68:3)		[M-2H]2-	0.00081887	0.00179759	0.00201789	0.00415413	0.00322434	0.00301067	0.0019496	0.00206732	0.00222203	0.00217389	0.00252623	0.00445681	0.00216796	0.00257213	0.00189505	0.0028604	0.00276774	0.00380473	0.00199852	0.00239601	0.00311493	0.00182141	0.00191908	0.00275333	0.00197118	0.00180456	0.00240996	0.0020531	0.00165632	0.0030361	0.00129906	0.00148084	0.00189333	0.00155205	0.00241926
699.477	8.29114	CL (68:4)		[M-2H]2-	0.00740178	0.0132353	0.0162592	0.027756	0.0294765	0.036469	0.0175317	0.0231518	0.0229396	0.021535	0.0236248	0.0365968	0.0207901	0.019284	0.019722	0.0342043	0.0254781	0.0286918	0.0175055	0.021955	0.0287376	0.0205226	0.0183199	0.0231795	0.0156166	0.017901	0.0212339	0.023021	0.015654	0.0292766	0.0154246	0.0165198	0.0197921	0.0153558	0.0215361
714.498	8.48181	CL (70:3)		[M-2H]2-	0.000758504	0.00170077	0.00233506	0.00507231	0.00410218	0.00450989	0.00232582	0.00248487	0.004301	0.0039792	0.0049467	0.00732636	0.00310556	0.00310347	0.00309716	0.00529854	0.00424183	0.00423913	0.00303575	0.00285716	0.00432584	0.00314156	0.00418229	0.00446262	0.00218732	0.00275303	0.00336497	0.00335175	0.003029	0.00440636	0.00211764	0.00286645	0.0031277	0.00275557	0.00339811
713.491	8.43424	CL (70:4)		[M-2H]2-	0.00451908	0.012578	0.0122616	0.0205011	0.0104109	0.0102887	0.0120894	0.013754	0.0181186	0.0180897	0.00419385	0.0313252	0.014628	0.0145385	0.0160997	0.0140887	0.010416	0.0122775	0.0126046	0.0165943	0.0239704	0.016677	0.0173077	0.0220349	0.0113375	0.0064925	0.0161671	0.0093073	0.0131322	0.0232013	0.0095605	0.0135649	0.0151303	0.0135377	0.0178049
712.487	8.31407	CL (70:5)		[M-2H]2-	0.00371524	0.0102096	0.00960701	0.0180721	0.0151088	0.0168343	0.0107062	0.0154956	0.0165904	0.0168068	0.0181857	0.0247428	0.0126684	0.0162783	0.0157435	0.0263843	0.0205274	0.0192781	0.0124715	0.0190731	0.0198112	0.015589	0.0171968	0.0182504	0.0107113	0.012034	0.0166053	0.0183875	0.0128205	0.0189511	0.00928767	0.0133815	0.0167843	0.0141713	0.015892
711.476	8.16949	CL (70:6)		[M-2H]2-	0.00411904	0.00866421	0.00701912	0.00859028	0.00657939	0.00690159	0.00760536	0.00941362	0.0100579	0.00519256	0.00750382	0.0114454	0.00895223	0.00983658	0.00694164	0.0104306	0.00882645	0.00812764	0.00819007	0.00977336	0.0119902	0.00600042	0.00767375	0.00600032	0.00672435	0.00739611	0.0073263	0.00759326	0.00409718	0.00802543	0.00758149	0.00851213	0.00626141	0.00494564	0.00727367
727.506	8.63107	CL (72:4)		[M-2H]2-	0.00175023	0.00593603	0.00573661	0.00915527	0.00280121	0.00923737	0.00508012	0.00752	0.00882902	0.00580156	0.00398537	0.0132217	0.00553839	0.00663583	0.00635312	0.00998086	0.00896976	0.00487488	0.00577221	0.00719251	0.00967005	0.00525028	0.00545451	0.00773885	0.00546318	0.00581058	0.00730286	0.00713469	0.00249162	0.0102379	0.00461562	0.00515495	0.0042995	0.00362156	0.00882097
726.499	8.48862	CL (72:5)		[M-2H]2-	0.00232911	0.00646573	0.00614765	0.0101961	0.00840452	0.00909023	0.00675707	0.0113291	0.0106197	0.00970713	0.0128823	0.00964705	0.00707819	0.00840129	0.00577932	0.0101111	0.0111584	0.0131984	0.00764284	0.0100889	0.0137438	0.00773071	0.00943996	0.0113006	0.00649856	0.00717017	0.00939096	0.0108191	0.00701349	0.007329	0.00618728	0.00810399	0.00432174	0.00522296	0.00518393
725.491	8.35709	CL (72:6)		[M-2H]2-	0.00296373	0.00775475	0.00583511	0.00953762	0.00742158	0.0075164	0.00649694	0.0115272	0.0111043	0.00654878	0.0091861	0.0152631	0.010418	0.00781391	0.0097434	0.00906667	0.0128578	0.00859552	0.0091441	0.011714	0.0144569	0.00764592	0.00957294	0.0104235	0.0072385	0.00786771	0.00918642	0.00947801	0.00774539	0.0106183	0.00788638	0.00586234	0.00514885	0.00801724	0.00660724
724.487	8.21797	CL (72:7)		[M-2H]2-	0.00317036	0.00721997	0.00573073	0.00667114	0.00557779	0.00474289	0.00621612	0.00967295	0.00693933	0.00643717	0.00649516	0.00926309	0.00627708	0.00657424	0.00836978	0.00716134	0.00672291	0.00777861	0.0070284	0.00806875	0.0122158	0.00448618	0.00620193	0.00474185	0.00646676	0.00726814	0.00551802	0.00471275	0.00386912	0.00709467	0.00604131	0.00469435	0.00536851	0.00428992	0.00620053
739.509	8.53133	CL (74:6)		[M-2H]2-	0.00107642	0.00398105	0.00317937	0.00483134	0.00318618	0.00372747	0.00326135	0.00594103	0.00507789	0.00386259	0.00517141	0.00652121	0.00388292	0.00443947	0.00314434	0.00530091	0.00249804	0.0044759	0.00341168	0.0045451	0.0056706	0.00153073	0.00462048	0.00391631	0.00328126	0.00316014	0.00421827	0.00199125	0.00250551	0.00489886	0.0029504	0.00257557	0.00356084	0.00224844	0.00221649
738.504	8.36956	CL (74:7)		[M-2H]2-	0.00173081	0.00562821	0.00386726	0.00467211	0.00337167	0.00347516	0.00521221	0.00650017	0.00623216	0.0035845	0.00595913	0.00650354	0.00531277	0.00684929	0.00444881	0.00642078	0.00424866	0.0054648	0.00438975	0.00576495	0.00772391	0.00280206	0.00476708	0.00463694	0.0043639	0.00479311	0.00549656	0.00453324	0.00333203	0.00469682	0.00376047	0.00409849	0.00339302	0.00319278	0.00409475
737.494	8.28365	CL (74:8)		[M-2H]2-	0.00174835	0.00378486	0.00369577	0.00465162	0.00342205	0.00273732	0.00443279	0.0058294	0.00525767	0.00300949	0.00409049	0.00432612	0.00523847	0.0049	0.00436355	0.00525982	0.00506508	0.00306665	0.00487573	0.00690442	0.00804897	0.00288016	0.00460572	0.00363705	0.00467381	0.0037191	0.00458408	0.00296417	0.00259033	0.00366884	0.00303148	0.00354825	0.00304158	0.00261913	0.00288183
					100	100	100	100	100	100	100	100	100	100	100	100	100	100	100	100	100	100	100	100	100	100	100	100	100	100	100	100	100	100	100	100	100	100	100
