# Supplementary material for: Bisphenol A Impairs Lipid Remodeling Accompanying Cell Differentiation in the Oligodendroglial Cell Line Oli-Neu
Source: Molecules. 2022 Mar 31;27(7):2274. doi: 10.3390/molecules27072274 (PMC9000593; doi:10.3390/molecules27072274)
Supplement: Supplementary file 1 [file molecules-27-02274-s001.zip › molecules-1622349-SI/Supplementary_Table_S3.xlsx]

## Sheet: P0-D0_significant_mol%
Supplementary Table S3: Significantly altered lipid species (t-test, FDR 5%) between P0 and D0 (P0-D0_significant_mol%) and between D0 and D10 (D0-D10_significant_mol%)
m/z	Rt	Lipid species	Annotation	Adduct		Discovery?	P value	Mean of P0	Mean of D0	q value	P0_R1	P0_R2	P0_R3	P0_R4	P0_R5	P0_R6	D0_R1	D0_R2	D0_R3	D0_R4	D0_R5	D0_R6
508.473	6.07253	Cer (32:1)	Cer (32:1)	[M-H]-	Cer (32:1)	Yes	0.003032	0.00456	0.00643	0.005084	0.00475979	0.00619271	0.00460062	0.00435037	0.00423748	0.0031954	0.00642268	0.00697424	0.00698759	0.00681777	0.00614203	0.00523161
536.504	6.62954	Cer (34:1)	Cer (34:1)	[M-H]-	Cer (34:1)	Yes	0.015443	0.05087	0.06352	0.018749	0.0462599	0.058978	0.0514689	0.0539509	0.0544915	0.0400787	0.0559583	0.0602453	0.0712947	0.0752578	0.0633906	0.0549954
534.488	6.20452	Cer (34:2)	Cer (34:2)	[M-H]-	Cer (34:2)	Yes	0.012477	0.00133	0.00213	0.015721	0.00113128	0.0013958	0.00101187	0.00152448	0.00171085	0.00119077	0.00109498	0.00195016	0.0026892	0.00270495	0.00227223	0.0020871
564.535	7.12062	Cer (36:1)	Cer (36:1)	[M-H]-	Cer (36:1)	Yes	0.000153	0.01115	0.02863	0.000533	0.00976935	0.0119816	0.0109949	0.0114224	0.0148814	0.00784534	0.0253334	0.0255585	0.0384832	0.035256	0.0270295	0.0200895
562.518	6.73145	Cer (36:2)	Cer (36:2)	[M-H]-	Cer (36:2)	Yes	1.5e-05	0.00142	0.00607	0.000106	0.00108132	0.00143318	0.00137512	0.00149656	0.00193753	0.00121262	0.00562396	0.00573284	0.0084926	0.00688118	0.00528648	0.00441633
592.567	7.55513	Cer (38:1)	Cer (38:1)	[M-H]-	Cer (38:1)	Yes	0.005204	0.00048	0.00089	0.007726	0.000319659	0.000525043	0.000510146	0.000514371	0.000615403	0.000376494	0.000567823	0.000887354	0.00127628	0.000936369	0.00101501	0.000651438
618.582	7.54389	Cer (40:2)	Cer (40:2)	[M-H]-	Cer (40:2)	Yes	7e-06	0.00085	0.00286	6.3e-05	0.000834465	0.000870287	0.000721505	0.000851299	0.00103436	0.00078474	0.00222901	0.00221471	0.00324397	0.00367755	0.0029319	0.00285451
646.613	7.91524	Cer (42:2)	Cer (42:2)	[M-H]-	Cer (42:2)	Yes	0.004173	0.03854	0.0698	0.006442	0.0273984	0.0287825	0.0348883	0.0419765	0.0578143	0.0403736	0.0465498	0.0501232	0.0776969	0.0893615	0.0820867	0.0729558
644.597	7.60977	Cer (42:3)	Cer (42:3)	[M-H]-	Cer (42:3)	Yes	0.002674	0.00313	0.00559	0.004617	0.00280567	0.00270278	0.00286743	0.00310733	0.00485923	0.00242475	0.00421682	0.00416609	0.00696245	0.00697962	0.00565789	0.00557812
672.628	7.97983	Cer (44:3)	Cer (44:3)	[M-H]-	Cer (44:3)	Yes	0.000863	0.00026	0.00071	0.002044	0.000219338	0.000219139	0.000272064	0.000281862	0.00034119	0.000236013	0.000413214	0.000458554	0.000708271	0.00089809	0.000897512	0.000900846
750.481	4.31561	ST (32:1)	ST (32:1)	[M-H]-	ST (32:1)	Yes	0.001658	0.01462	0.05454	0.003141	0.0134656	0.0236678	0.0156803	0.0121709	0.0117741	0.0109699	0.0929773	0.067008	0.0516958	0.0304234	0.0448819	0.0402723
778.513	4.92404	ST (34:1)	ST(d18:1/16:0)	[M-H]-	ST(d18:1/16:0)	Yes	0.001697	0.2577	0.5856	0.003164	0.155523	0.316677	0.302654	0.293668	0.204354	0.273454	0.89961	0.667999	0.563933	0.41538	0.520488	0.446333
806.545	5.47142	ST (36:1)	ST(d18:1/18:1)	[M-H]-	ST(d18:1/18:1)	Yes	0.001147	0.02124	0.1336	0.002423	0.0205033	0.0278087	0.022563	0.0207152	0.0185921	0.0172282	0.24362	0.129082	0.157511	0.0991308	0.097238	0.0749475
804.527	5.04687	ST (36:2)	ST (36:2)	[M-H]-	ST (36:2)	Yes	0.000997	0.00339	0.02084	0.002264	0.00225098	0.00474633	0.00374331	0.0035906	0.00248475	0.00349526	0.0371291	0.0264817	0.0181012	0.0131811	0.0154364	0.0147389
834.573	5.98473	ST (38:1)	ST (38:1)	[M-H]-	ST (38:1)	Yes	0.001293	0.0027	0.00777	0.00262	0.00158078	0.00357673	0.00301514	0.00314835	0.00207426	0.00281836	0.00887294	0.00912563	0.0118133	0.00513805	0.00706482	0.0046137
862.607	6.40381	ST (40:1)	ST (40:1)	[M-H]-	ST (40:1)	Yes	0.000132	0.01029	0.03297	0.000495	0.00783072	0.0102141	0.0100531	0.0102005	0.00913469	0.0142864	0.0449468	0.0256586	0.0433226	0.0246336	0.0317515	0.0275088
860.595	5.98529	ST (40:2)	ST (40:2)	[M-H]-	ST (40:2)	Yes	1.1e-05	0.00433	0.02236	8.7e-05	0.00306981	0.00581547	0.00417329	0.00501283	0.0027643	0.00513797	0.03192	0.0187915	0.0252744	0.017819	0.0196716	0.0206822
890.638	6.78861	ST (42:1)	ST (42:1)	[M-H]-	ST (42:1)	Yes	0.000632	0.041	0.09428	0.001638	0.0254823	0.0254463	0.0374721	0.0462753	0.0395746	0.0717752	0.125822	0.0760338	0.108009	0.0704845	0.0921125	0.0932394
888.623	6.38798	ST (42:2)	ST (42:2)	[M-H]-	ST (42:2)	Yes	<0,000001	0.112	0.7329	2.1e-05	0.0776751	0.0944888	0.102672	0.110538	0.107166	0.179349	0.921774	0.597906	0.721298	0.570481	0.73602	0.849878
916.654	6.75648	ST (44:2)	ST (44:2)	[M-H]-	ST (44:2)	Yes	0.001	0.00269	0.00766	0.002264	0.00197246	0.00192206	0.0026678	0.00239613	0.00231948	0.00483416	0.012252	0.00547606	0.00722353	0.0058901	0.00724788	0.00785884
796.528	5.48378	STOH (34:0)	STOH (34:0)	[M-H]-	STOH (34:0)	Yes	0.013033	0.00157	0.00244	0.016247	0.000955138	0.0016059	0.00183207	0.00198739	0.000977897	0.0020773	0.00289133	0.00167611	0.00218434	0.00301564	0.002596	0.00224696
822.542	5.36964	STOH (36:1)	STOH (36:1)	[M-H]-	STOH (36:1)	Yes	0.034429	0.00707	0.03139	0.034592	0.00673507	0.0119565	0.00715392	0.0064796	0.0052882	0.00480789	0.0739298	0.0450766	0.025601	0.01835	0.016668	0.00874373
820.527	4.9587	STOH (36:2)	STOH (36:2)	[M-H]-	STOH (36:2)	Yes	0.047229	0.00451	0.00917	0.044286	0.00190166	0.00561105	0.00520393	0.00513756	0.00381051	0.00538922	0.0153265	0.0151104	0.00751614	0.00410768	0.00716317	0.00578607
850.568	5.81146	STOH (38:1)	STOH (38:1)	[M-H]-	STOH (38:1)	Yes	0.018499	0.00935	0.02405	0.021137	0.010491	0.0149695	0.00824334	0.0102231	0.0072759	0.0049146	0.0448811	0.030362	0.02436	0.0168006	0.00992283	0.0179901
878.601	6.31838	STOH (40:1)	STOH(d18:1/22:0)	[M-H]-	STOH(d18:1/22:0)	Yes	0.016587	0.0142	0.04605	0.019528	0.013645	0.0252402	0.0163885	0.0119672	0.00899539	0.00894097	0.0918956	0.0635413	0.0377657	0.0264499	0.0306347	0.0260097
906.633	6.7196	STOH (42:1)	STOH (42:1)	[M-H]-	STOH (42:1)	Yes	0.01099	0.03632	0.1091	0.014555	0.041335	0.0506382	0.0451414	0.0304454	0.0250495	0.0253351	0.211779	0.136164	0.0870489	0.0713886	0.0823712	0.0656567
904.617	6.31862	STOH (42:2)	STOH (42:2)	[M-H]-	STOH (42:2)	Yes	0.011648	0.0149	0.06124	0.014837	0.0121972	0.0277073	0.0184525	0.0125644	0.00838233	0.01008	0.124691	0.0853621	0.0388077	0.0374594	0.0424316	0.038692
253.216	2.04905	FA(16:1)	FA(16:1)	[M-H]-	FA(16:1)	Yes	2e-05	0.03897	0.1373	0.000123	0.0325857	0.0341293	0.0424521	0.0423948	0.0387471	0.0434864	0.10339	0.177038	0.176736	0.124843	0.116944	0.124635
281.248	2.83343	FA(18:1)	FA(18:1)	[M-H]-	FA(18:1)	Yes	1e-05	0.2103	0.6326	8.2e-05	0.169289	0.184199	0.252085	0.242912	0.201216	0.21184	0.517452	0.761896	0.799476	0.625793	0.512751	0.578056
309.279	3.68154	FA(20:1)	FA(20:1)	[M-H]-	FA(20:1)	Yes	1.6e-05	0.03038	0.13	0.000111	0.0212653	0.0216643	0.0323945	0.0384155	0.0375257	0.0309962	0.0883088	0.166355	0.163002	0.134271	0.116767	0.111071
307.263	3.07033	FA(20:2)	FA(20:2)	[M-H]-	FA(20:2)	Yes	<0,000001	0.01123	0.06892	1.4e-05	0.00822623	0.00920235	0.0131023	0.0133765	0.0127238	0.0107377	0.0546725	0.0778041	0.0850449	0.0720551	0.0590755	0.0648924
305.248	2.52491	FA(20:3)	FA(20:3)	[M-H]-	FA(20:3)	Yes	0.00061	0.01092	0.09389	0.001598	0.0148859	0.0158205	0.0154059	0.00733188	0.00708183	0.0049967	0.108877	0.125937	0.126265	0.102154	0.083337	0.0167649
303.232	2.13331	FA(20:4)	FA(20:4)	[M-H]-	FA(20:4)	Yes	0.000778	0.00571	0.06439	0.001929	0.00588907	0.00905095	0.00704536	0.00490428	0.00450892	0.00288299	0.0674667	0.101768	0.0989279	0.0461034	0.0383959	0.0336887
301.216	1.73496	FA(20:5)	FA(20:5)	[M-H]-	FA(20:5)	Yes	0.001345	0.00204	0.02708	0.002704	0.00191502	0.00263548	0.00218084	0.00145276	0.00286079	0.0011817	0.0270943	0.0452419	0.0426643	0.0193105	0.0142715	0.013896
337.31	4.53759	FA(22:1)	FA(22:1)	[M-H]-	FA(22:1)	Yes	0.020131	0.01248	0.02483	0.02256	0.00733671	0.00787559	0.00921939	0.0113753	0.0295935	0.00949885	0.0227134	0.0329057	0.0339269	0.0198336	0.0221552	0.0174307
335.295	3.91778	FA(22:2)	FA(22:2)	[M-H]-	FA(22:2)	Yes	1e-06	0.00342	0.01232	2.8e-05	0.00331029	0.00304687	0.0038017	0.00383087	0.00362818	0.00288389	0.0122393	0.0137965	0.0155837	0.0118575	0.00995208	0.0104995
333.279	3.39804	FA(22:3)	FA(22:3)	[M-H]-	FA(22:3)	Yes	6e-06	0.00249	0.01796	5.2e-05	0.00193789	0.00261681	0.00285083	0.00311708	0.00215974	0.00225541	0.0105077	0.0153844	0.0201666	0.0206429	0.018733	0.0223061
331.264	2.77341	FA(22:4)	FA(22:4)	[M-H]-	FA(22:4)	Yes	0.000999	0.00328	0.0161	0.002264	0.00337279	0.00499712	0.0035748	0.00304205	0.00266573	0.0020214	0.0194052	0.0255481	0.0207634	0.012211	0.00968346	0.00896298
329.247	2.29632	FA(22:5)	FA(22:5)	[M-H]-	FA(22:5)	Yes	0.002178	0.01363	0.07686	0.003846	0.0143323	0.0215297	0.0190823	0.00896032	0.0104846	0.00736586	0.086671	0.129474	0.109426	0.0513851	0.0449174	0.0393024
327.23	1.93269	FA(22:6)	FA(22:6)	[M-H]-	FA(22:6)	Yes	0.026213	0.00118	0.00283	0.0279	0.000769282	0.0018341	0.00138723	0.00133015	0.000685309	0.00108467	0.00231051	0.00450401	0.00491082	0.00191946	0.00191513	0.00142986
365.341	5.3476	FA(24:1)	FA(24:1)	[M-H]-	FA(24:1)	Yes	0.000404	0.00483	0.00945	0.001134	0.00327216	0.00326306	0.0040825	0.00632439	0.00529015	0.0067555	0.0076632	0.0101576	0.0121151	0.00943701	0.00837044	0.00894246
363.326	4.71314	FA(24:2)	FA(24:2)	[M-H]-	FA(24:2)	Yes	1.2e-05	0.0021	0.00492	8.8e-05	0.00134378	0.00184715	0.00191348	0.00231786	0.00262551	0.00253222	0.00388069	0.00534907	0.00582512	0.00520692	0.0043289	0.00495805
361.31	4.17758	FA(24:3)	FA(24:3)	[M-H]-	FA(24:3)	Yes	3e-06	0.00125	0.00595	4.2e-05	0.000962895	0.00124273	0.00132881	0.0016511	0.00119824	0.00114575	0.0039493	0.00706887	0.00694487	0.00515786	0.00590872	0.00668833
359.294	3.70465	FA(24:4)	FA(24:4)	[M-H]-	FA(24:4)	Yes	0.00014	0.00042	0.00147	0.000513	0.000252559	0.000462683	0.000497421	0.000532035	0.000412344	0.000370005	0.00120364	0.00217529	0.00175518	0.00107048	0.00130129	0.00129781
357.279	3.06146	FA(24:5)	FA(24:5)	[M-H]-	FA(24:5)	Yes	0.027445	0.00085	0.00199	0.028636	0.00086361	0.00124495	0.000872254	0.000793161	0.0007631	0.000568264	0.00213904	0.0035723	0.00287074	0.00112889	0.00130462	0.000934987
355.264	2.58974	FA(24:6)	FA(24:6)	[M-H]-	FA(24:6)	Yes	0.036821	0.00156	0.00461	0.036466	0.00110742	0.00242714	0.00202673	0.00156065	0.00123906	0.000979507	0.00470819	0.009387	0.00698191	0.00261711	0.00229567	0.00166704
395.388	6.74487	FA(26:0)	FA(26:0)	[M-H]-	FA(26:0)	Yes	0.043405	0.00663	0.00448	0.041637	0.00435559	0.00808769	0.00655221	0.00926586	0.00495711	0.00657479	0.00390529	0.00674086	0.00538233	0.00324557	0.00352339	0.00409393
662.476	6.08359	PE (30:0)	PE(14:0/16:0)	[M-H]-	PE(14:0/16:0)	Yes	0.000868	0.00551	0.0108	0.002044	0.00901552	0.00534255	0.00488628	0.00263332	0.00669168	0.00447633	0.0139421	0.0106491	0.0107336	0.0106575	0.00868121	0.0101275
690.507	6.612	PE (32:0)	PE(18:0/14:0)	[M-H]-	PE(18:0/14:0)	Yes	<0,000001	0.01146	0.03043	4e-06	0.0117873	0.00992144	0.010225	0.0104475	0.0158557	0.0105449	0.0271966	0.029306	0.0327176	0.0297809	0.0302886	0.0333
688.496	5.89798	PE (32:1)	PE(14:0/18:1)	[M-H]-	PE(14:0/18:1)	Yes	0.003925	0.00168	0.00663	0.006353	0.000903936	0.00230236	0.000935611	0.00372707	0.00125437	0.000967604	0.00298912	0.00495839	0.00927098	0.00407463	0.0104995	0.00801186
686.475	5.67622	PE (32:2)	PE(16:1/16:1)	[M-H]-	PE(16:1/16:1)	Yes	0.003771	0.01507	0.01022	0.006191	0.01977	0.0141202	0.0141315	0.0140496	0.0115462	0.0167911	0.012123	0.00887656	0.00953593	0.010856	0.00866795	0.0112808
718.541	7.08084	PE (34:0)	PE(18:0/16:0)	[M-H]-	PE(18:0/16:0)	Yes	5e-06	0.00574	0.01215	4.9e-05	0.00447711	0.0051997	0.0050264	0.00632121	0.00771892	0.00567542	0.00994248	0.0118749	0.0124584	0.011672	0.0138755	0.0130662
716.522	6.6557	PE (34:1)	PE(16:0/18:1)	[M-H]-	PE(16:0/18:1)	Yes	<0,000001	0.2681	0.4948	2.1e-05	0.264415	0.238307	0.246804	0.255942	0.31741	0.285516	0.436862	0.455726	0.524628	0.49683	0.501483	0.553204
712.49	6.02248	PE (34:3)	PE(16:1/18:2)	[M-H]-	PE(16:1/18:2)	Yes	0.004944	0.01645	0.03189	0.007484	0.0293311	0.0200491	0.00693083	0.00508001	0.0187342	0.0185654	0.0385398	0.0264521	0.0330725	0.0278541	0.0275046	0.0378977
744.554	7.12276	PE (36:1)	PE(18:0/18:1)	[M-H]-	PE(18:0/18:1)	Yes	4.1e-05	0.1796	0.2553	0.000205	0.161646	0.173105	0.170784	0.174833	0.212674	0.184637	0.232789	0.249989	0.29067	0.246381	0.26393	0.247921
742.539	6.70419	PE (36:2)	PE(18:1/18:1)	[M-H]-	PE(18:1/18:1)	Yes	0.001242	0.4944	0.8793	0.002561	0.401718	0.372271	0.424418	0.498972	0.566509	0.702603	0.717088	0.69577	0.799189	0.968954	0.955604	1.13909
738.506	6.22775	PE (36:4)	PE(16:1/20:3)	[M-H]-	PE(16:1/20:3)	Yes	0.046719	0.06608	0.0962	0.044269	0.10488	0.0827434	0.0625452	0.0433251	0.0604339	0.0425727	0.132145	0.106765	0.100056	0.0781798	0.087997	0.0720612
736.491	5.86918	PE (36:5)	PE(14:0/22:5)	[M-H]-	PE(14:0/22:5)	Yes	0.001129	0.02757	0.0615	0.002423	0.047417	0.0404298	0.0247586	0.0187374	0.0186923	0.0153859	0.0816124	0.0643622	0.0700259	0.0536913	0.0493643	0.0499683
772.586	7.50283	PE (38:1)	PE (38:1)	[M-H]-	PE (38:1)	Yes	<0,000001	0.00461	0.01874	<0,000001	0.003335	0.0032699	0.00369021	0.00605457	0.00509644	0.00623303	0.0170165	0.0179044	0.020043	0.0182211	0.0191322	0.0201192
770.569	7.12122	PE (38:2)	PE(18:1/20:1)	[M-H]-	PE(18:1/20:1)	Yes	0.000118	0.03196	0.1326	0.000474	0.0224767	0.0166019	0.0243569	0.0388028	0.0383986	0.0511365	0.0999162	0.0850952	0.115504	0.15717	0.153195	0.184804
768.554	7.04974	PE (38:3)	PE(18:0/20:3)	[M-H]-	PE(18:0/20:3)	Yes	0.018782	0.06229	0.1496	0.021253	0.0329004	0.0251057	0.0448248	0.081587	0.0828168	0.106516	0.0741638	0.0693639	0.124552	0.200903	0.207321	0.221448
766.538	6.7196	PE (38:4)	PE(18:0/20:4)	[M-H]-	PE(18:0/20:4)	Yes	0.020269	0.4506	0.5547	0.022606	0.517025	0.52518	0.450556	0.422309	0.482774	0.305426	0.489786	0.523793	0.555978	0.585748	0.616773	0.556335
762.507	5.93607	PE (38:6)	PE(18:2/20:4)	[M-H]-	PE(18:2/20:4)	Yes	2e-05	0.183	0.4682	0.000123	0.290084	0.16548	0.163985	0.140929	0.197486	0.140111	0.589644	0.462477	0.501927	0.466303	0.384919	0.404083
800.619	7.83952	PE (40:1)	PE (40:1)	[M-H]-	PE (40:1)	Yes	0.000169	0.00205	0.00423	0.00057	0.00150404	0.00166475	0.00176471	0.0024341	0.00255644	0.00236316	0.00358269	0.00321313	0.00480779	0.00534169	0.00393289	0.00450538
796.584	7.34471	PE (40:3)	PE(18:0/22:3)	[M-H]-	PE(18:0/22:3)	Yes	0.000849	0.0109	0.03112	0.002041	0.00342558	0.00992518	0.013213	0.00857854	0.00750655	0.0227787	0.0228983	0.0238442	0.0290902	0.0334134	0.0320379	0.0454524
794.566	6.97054	PE (40:4)	PE(18:0/22:4)	[M-H]-	PE(18:0/22:4)	Yes	0.000145	0.02617	0.06827	0.000513	0.0249087	0.0195705	0.0206807	0.0255283	0.0315067	0.0348414	0.0514258	0.0516839	0.0618813	0.076321	0.0751268	0.0932
790.541	6.30735	PE (40:6)	PE(18:1/22:5)	[M-H]-	PE(18:1/22:5)	Yes	6.4e-05	0.1613	0.3052	0.000294	0.181157	0.189465	0.153175	0.136041	0.173828	0.134341	0.35333	0.348536	0.344764	0.271862	0.258439	0.254058
788.524	6.00926	PE (40:7)	PE(18:2/22:5)	[M-H]-	PE(18:2/22:5)	Yes	0.039705	0.01527	0.03442	0.038725	0.0280413	0.0173357	0.0153195	0.00819367	0.0152892	0.00745307	0.06956	0.0354536	0.0335114	0.026436	0.0237652	0.0177787
820.584	7.16666	PE (42:5)	PE(20:0/22:5)	[M-H]-	PE(20:0/22:5)	Yes	8.1e-05	0.00269	0.00566	0.000358	0.00286748	0.00374256	0.00256371	0.00262925	0.001452	0.00287174	0.00635779	0.00517039	0.00643421	0.00426024	0.00543183	0.00633083
674.51	6.87561	PE-O (32:1)	PE-O (32:1)	[M-H]-	PE-O (32:1)	Yes	2e-06	0.00228	0.01094	3.1e-05	0.00170474	0.00391925	0.00236458	0.00145372	0.00231119	0.00194596	0.00781993	0.00952633	0.0118666	0.0133464	0.0116422	0.0114148
672.496	6.43828	PE-O (32:2)	PE-P(16:0/16:1)	[M-H]-	PE-P(16:0/16:1)	Yes	0.009201	0.03158	0.04726	0.012492	0.0388786	0.0258623	0.0280851	0.029106	0.0258808	0.0416661	0.0424166	0.033381	0.0430859	0.0542304	0.0495451	0.0609125
704.556	7.36043	PE-O (34:0)	PE-O (34:0)	[M-H]-	PE-O (34:0)	Yes	0.000567	0.00109	0.00225	0.001502	0.00096317	0.0012536	0.000851683	0.00134637	0.00114154	0.000977291	0.00147164	0.00206472	0.00246382	0.00267144	0.00292992	0.00190723
702.539	7.31707	PE-O (34:1)	PE-O (34:1)	[M-H]-	PE-O (34:1)	Yes	5e-06	0.00178	0.00672	4.9e-05	0.00119694	0.00241732	0.00173657	0.00203381	0.00174351	0.0015558	0.00441111	0.00638531	0.00746773	0.00724778	0.00824653	0.00658067
700.527	6.91632	PE-O (34:2)	PE-P(18:0/18:1)	[M-H]-	PE-P(18:0/18:1)	Yes	0.001683	0.3273	0.6035	0.003164	0.34074	0.241123	0.28046	0.321341	0.326469	0.453427	0.467054	0.420642	0.573925	0.71874	0.659711	0.780934
698.512	6.48716	PE-O (34:3)	PE-P(18:1/16:1)	[M-H]-	PE-P(18:1/16:1)	Yes	0.002404	0.06983	0.1405	0.004213	0.0737656	0.0465411	0.0611788	0.0704764	0.0655025	0.101543	0.112577	0.0924099	0.120947	0.170129	0.15071	0.196352
726.544	6.94732	PE-O (36:3)	PE-P(18:1/18:1)	[M-H]-	PE-P(18:1/18:1)	Yes	0.003954	0.2945	0.6871	0.006357	0.241021	0.171348	0.233695	0.309942	0.334257	0.476605	0.463774	0.400645	0.597862	0.873308	0.800733	0.986026
724.527	6.61959	PE-O (36:4)	PE-O(16:0/20:4)	[M-H]-	PE-O(16:0/20:4)	Yes	0.000296	0.05672	0.1221	0.000908	0.0930723	0.0632784	0.0693414	0.0396209	0.0361902	0.0388034	0.149858	0.120064	0.139799	0.10747	0.100786	0.114438
722.511	6.48146	PE-O (36:5)	PE-P(16:0/20:4)	[M-H]-	PE-P(16:0/20:4)	Yes	5e-05	0.102	0.2135	0.000247	0.150557	0.11664	0.101982	0.0851789	0.0919873	0.0655715	0.223206	0.219401	0.248391	0.215914	0.211112	0.163232
720.496	6.13809	PE-O (36:6)	PE-P(14:0/22:5)	[M-H]-	PE-P(14:0/22:5)	Yes	1.6e-05	0.173	0.4129	0.000111	0.277984	0.178791	0.180512	0.135115	0.142848	0.122678	0.436085	0.410175	0.484882	0.427426	0.385846	0.33319
718.483	5.63148	PE-O (36:7)	PE-P(16:1/20:5)	[M-H]-	PE-P(16:1/20:5)	Yes	0.001557	0.00156	0.00393	0.003	0.00287801	0.00231888	0.00125475	0.00134937	0.000731905	0.000808314	0.00568058	0.0042391	0.00421916	0.00347229	0.00324262	0.00273224
758.602	8.05634	PE-O (38:1)	PE-O (38:1)	[M-H]-	PE-O (38:1)	Yes	4e-06	0.00093	0.003	4.3e-05	0.000619511	0.000843749	0.000590636	0.00138532	0.00131081	0.000812441	0.00251653	0.00288166	0.00326173	0.00338974	0.00347275	0.00249397
756.59	7.71013	PE-O (38:2)	PE-P(18:0/20:1)	[M-H]-	PE-P(18:0/20:1)	Yes	0.000725	0.02646	0.08437	0.001833	0.013709	0.0123272	0.0185535	0.0304856	0.0393918	0.0443035	0.0551561	0.0537181	0.0767983	0.109248	0.0999137	0.111407
754.574	7.35516	PE-O (38:3)	PE-O(16:0/22:3)	[M-H]-	PE-O(16:0/22:3)	Yes	0.004098	0.06562	0.2158	0.006368	0.0351707	0.0266062	0.0444463	0.0762135	0.0859962	0.125281	0.123635	0.109399	0.174645	0.29882	0.264666	0.323455
752.558	7.14691	PE-O (38:4)	PE-O(16:0/22:4)	[M-H]-	PE-O(16:0/22:4)	Yes	0.001911	0.08523	0.3029	0.003426	0.0537432	0.0450864	0.0656683	0.100258	0.103921	0.142682	0.175141	0.164306	0.247074	0.402493	0.387561	0.441003
750.543	6.84584	PE-O (38:5)	PE-P(16:0/22:4)	[M-H]-	PE-P(16:0/22:4)	Yes	0.00012	0.1091	0.3312	0.000475	0.103156	0.0689791	0.0838845	0.113898	0.141661	0.14319	0.240688	0.231013	0.309084	0.432955	0.400471	0.372958
748.527	6.5082	PE-O (38:6)	PE-P(16:0/22:5)	[M-H]-	PE-P(16:0/22:5)	Yes	0.000101	0.7489	1.311	0.00043	0.908013	0.960081	0.785268	0.605537	0.70377	0.530783	1.3391	1.451	1.47663	1.20678	1.29476	1.09655
746.51	6.3503	PE-O (38:7)	PE-P(16:1/22:5)	[M-H]-	PE-P(16:1/22:5)	Yes	0.027485	0.03054	0.05075	0.028636	0.023978	0.0387834	0.0326183	0.0233927	0.0428978	0.0215606	0.0305576	0.0645287	0.0712176	0.0450764	0.0599672	0.0331457
746.511	6.18367	PE-O (38:7)	PE-P(16:0/22:6)	[M-H]-	PE-P(16:0/22:6)	Yes	<0,000001	0.1496	0.681	<0,000001	0.22321	0.155177	0.147353	0.121157	0.135274	0.115199	0.650964	0.669854	0.783699	0.671804	0.677891	0.631684
744.496	5.78027	PE-O (38:8)	PE-P(18:2/20:5)	[M-H]-	PE-P(18:2/20:5)	Yes	0.000352	0.0063	0.02396	0.001051	0.0125826	0.0083735	0.00585726	0.004262	0.00423456	0.00249811	0.0317828	0.0304876	0.0293948	0.0187347	0.017026	0.0163217
784.62	8.04688	PE-O (40:2)	PE-O (40:2)	[M-H]-	PE-O (40:2)	Yes	0.000961	0.00552	0.01801	0.00224	0.00238776	0.0033141	0.0040973	0.00707465	0.00754523	0.00868657	0.0116008	0.0103893	0.0169074	0.0238462	0.0205578	0.0247766
782.605	7.72265	PE-O (40:3)	PE-O (40:3)	[M-H]-	PE-O (40:3)	Yes	0.001511	0.01738	0.08468	0.002946	0.00781411	0.00771507	0.0125083	0.0190716	0.023898	0.033293	0.0483317	0.0417458	0.0684906	0.116197	0.104346	0.128986
780.591	7.43522	PE-O (40:4)	PE-O(18:0/22:4)	[M-H]-	PE-O(18:0/22:4)	Yes	0.004004	0.02301	0.08757	0.006368	0.0126602	0.0116762	0.0164919	0.0253904	0.0297836	0.0420611	0.0449496	0.0425811	0.0678477	0.11663	0.116039	0.137386
778.573	7.18031	PE-O (40:5)	PE-P(18:0/22:4)	[M-H]-	PE-P(18:0/22:4)	Yes	0.001021	0.04313	0.1894	0.002289	0.0457064	0.0275155	0.0394196	0.0409844	0.0493915	0.0557659	0.11187	0.101021	0.155418	0.23707	0.23888	0.291943
776.558	6.97323	PE-O (40:6)	PE-P(18:1/22:4)	[M-H]-	PE-P(18:1/22:4)	Yes	0.01184	0.1282	0.1977	0.015	0.122255	0.123119	0.127376	0.12618	0.166262	0.103705	0.285028	0.179606	0.208309	0.184222	0.202074	0.126919
774.543	6.55541	PE-O (40:7)	PE-P(18:1/22:5)	[M-H]-	PE-P(18:1/22:5)	Yes	<0,000001	0.4198	1.04	2.1e-05	0.46995	0.500557	0.411052	0.350895	0.443273	0.342827	1.04109	1.18425	1.17618	0.948973	1.00793	0.879409
772.526	6.39392	PE-O (40:8)	PE-P(18:2/22:5)	[M-H]-	PE-P(18:2/22:5)	Yes	0.0038	0.02814	0.06219	0.006194	0.0163091	0.0288993	0.0292586	0.0247264	0.044235	0.0253904	0.0369474	0.0787049	0.0872769	0.0533667	0.072757	0.0440876
808.621	7.75515	PE-O (42:4)	PE-O (42:4)	[M-H]-	PE-O (42:4)	Yes	0.008528	0.00393	0.01242	0.011833	0.00203562	0.00233236	0.00255852	0.00519446	0.00471278	0.00675721	0.00493649	0.0072077	0.0102401	0.0161498	0.0147986	0.0212071
806.602	7.51064	PE-O (42:5)	PE-O (42:5)	[M-H]-	PE-O (42:5)	Yes	0.001154	0.00361	0.01598	0.002423	0.00328752	0.00307568	0.00278969	0.0039417	0.00445056	0.00413955	0.00893327	0.00794515	0.0142359	0.0194241	0.0208722	0.0244781
804.594	7.29036	PE-O (42:6)	PE-O (42:6)	[M-H]-	PE-O (42:6)	Yes	1.8e-05	0.00597	0.01373	0.00012	0.00531003	0.00555464	0.00525985	0.00601955	0.00707516	0.00657436	0.0105241	0.0113462	0.0141244	0.0154368	0.0167764	0.0141734
802.572	7.00303	PE-O (42:7)	PE-P(20:1/22:5)	[M-H]-	PE-P(20:1/22:5)	Yes	2e-06	0.01223	0.03197	3.1e-05	0.0134344	0.0161338	0.0138746	0.0124902	0.0103322	0.00710091	0.0295792	0.0341163	0.0365097	0.0309342	0.0345308	0.0261545
800.558	6.69595	PE-O (42:8)	PE-P(18:1/24:6)	[M-H]-	PE-P(18:1/24:6)	Yes	<0,000001	0.01501	0.03572	2.1e-05	0.0144784	0.0178968	0.0150048	0.0131807	0.0156671	0.0138262	0.0331912	0.0398247	0.0409748	0.0319271	0.0380458	0.0303441
835.53	5.64689	PI (34:1)	PI(18:1/16:0)	[M-H]-	PI(18:1/16:0)	Yes	0.011458	0.1935	0.3491	0.014756	0.18128	0.128997	0.176962	0.195258	0.245134	0.233464	0.223038	0.199275	0.35954	0.382363	0.484104	0.446418
833.518	5.11287	PI (34:2)	PI(16:1/18:1)	[M-H]-	PI(16:1/18:1)	Yes	0.000144	0.2633	0.1094	0.000513	0.193772	0.210645	0.260389	0.308124	0.250372	0.356404	0.112747	0.100413	0.0894037	0.0922531	0.128134	0.133297
831.501	4.96928	PI (34:3)	PI (34:3)	[M-H]-	PI (34:3)	Yes	0.004988	0.01825	0.03411	0.007501	0.0103293	0.0185165	0.0178152	0.024765	0.0183732	0.0197222	0.0307581	0.0377765	0.0427317	0.027253	0.0201825	0.0459314
863.563	6.08976	PI (36:1)	PI(18:1/18:0)	[M-H]-	PI(18:1/18:0)	Yes	0.000484	0.3391	0.1172	0.001296	0.224167	0.202421	0.353476	0.387183	0.397065	0.470163	0.0994698	0.0868218	0.114308	0.118496	0.138351	0.145495
861.548	5.64672	PI (36:2)	PI (36:2)	[M-H]-	PI (36:2)	Yes	0.019857	0.458	0.2727	0.022361	0.435343	0.260353	0.394051	0.434037	0.531846	0.692277	0.255941	0.14401	0.245423	0.304689	0.317216	0.368896
859.533	5.52705	PI (36:3)	PI (36:3)	[M-H]-	PI (36:3)	Yes	0.008526	0.04877	0.09521	0.011833	0.0302566	0.0334339	0.0392909	0.0623282	0.0605074	0.0667869	0.0732902	0.0507559	0.0825531	0.120382	0.116589	0.127681
887.565	6.01941	PI (38:3)	PI(18:0/20:3)	[M-H]-	PI(18:0/20:3)	Yes	0.014623	1.911	6.26	0.017846	0.540625	0.487681	1.32879	2.13594	3.63652	3.33699	2.45771	2.4423	5.51051	7.84097	8.97728	10.3309
885.549	5.67924	PI (38:4)	PI(20:3/18:1)	[M-H]-	PI(20:3/18:1)	Yes	0.000703	0.6432	1.124	0.0018	0.560111	0.506326	0.473724	0.713999	0.918632	0.686469	1.02871	0.976685	1.44341	1.19899	0.973431	1.12111
913.58	6.0132	PI (40:4)	PI (40:4)	[M-H]-	PI (40:3)	Yes	0.009703	0.08168	0.1406	0.013074	0.0581965	0.061806	0.0619307	0.08575	0.120044	0.102337	0.117426	0.0877571	0.127992	0.146986	0.17526	0.188417
871.567	5.84585	PI-O (38:4)	PI-O (38:4)	[M-H]-	PI(18:1/22:6)	Yes	0.006835	0.03439	0.07799	0.009834	0.02395	0.0264923	0.0303222	0.0415323	0.0444902	0.0395615	0.0349883	0.048241	0.0777206	0.097153	0.108617	0.101244
869.551	5.54039	PI-O (38:5)	PI-O (38:5)	[M-H]-	PI-O (38:3)	Yes	0.016937	0.05193	0.09768	0.019839	0.0347304	0.0416276	0.0498192	0.0606037	0.0735628	0.0512353	0.0663528	0.0611211	0.127614	0.11241	0.148186	0.0704253
867.537	5.10572	PI-O (38:6)	PI-O (38:6)	[M-H]-	PI-O (38:4)	Yes	0.000843	0.06754	0.1447	0.002041	0.0567559	0.0722169	0.078504	0.0784078	0.0605474	0.0588253	0.139771	0.177351	0.191539	0.095877	0.159948	0.103644
895.57	5.5175	PI-O (40:6)	PI-O (40:6)	[M-H]-	PI-O (38:6)	Yes	0.008191	0.02811	0.03748	0.011502	0.0291705	0.03132	0.0295928	0.0298054	0.0249549	0.0238343	0.0450743	0.0293141	0.0419302	0.0305539	0.0379016	0.0400799
691.451	4.56688	PG (30:1)	PG(14:0/16:1)	[M-H]-	PI-O (40:5)	Yes	0.015863	0.00851	0.00502	0.019021	0.00445953	0.0111469	0.00909309	0.0102301	0.00625883	0.00985924	0.00480784	0.00626083	0.00510105	0.00311508	0.00395524	0.00690041
719.485	4.89451	PG (32:1)	PG(18:1/14:0)	[M-H]-	PI-O (40:6)	Yes	0.0417	0.00789	0.00376	0.040166	0.00173459	0.00500778	0.0096924	0.0138715	0.00771753	0.00933483	0.00321988	0.00396932	0.00409898	0.00198168	0.00386642	0.00544397
719.483	5.13356	PG (32:1)	PG(16:0/16:1)	[M-H]-	PG(14:0/16:1)	Yes	0.003522	0.02884	0.01361	0.005823	0.01336	0.0333353	0.0299795	0.0359087	0.0234922	0.036986	0.010322	0.0154147	0.0108822	0.0112728	0.0130809	0.0207026
743.484	4.81645	PG (34:3)	PG(18:3/16:0)	[M-H]-	PG(16:0/18:1)	Yes	0.000461	0.00249	0.00565	0.001249	0.00162765	0.00294578	0.00259019	0.00338284	0.00192117	0.0024942	0.0035843	0.00532713	0.00617781	0.00548449	0.00553278	0.0078104
777.569	6.37219	PG (36:0)	PG (36:0)	[M-H]-	PG(16:1/18:1)	Yes	0.053955	0.02523	0.01669	0.049321	0.0102512	0.0260391	0.0285802	0.0365526	0.0199731	0.0299556	0.0117001	0.0198079	0.0189216	0.0158808	0.0153687	0.0184417
775.546	6.17611	PG (36:1)	PG (36:1)	[M-H]-	PG(18:3/16:0)	Yes	0.004539	0.0206	0.01045	0.006961	0.00798433	0.0192707	0.0228106	0.0232877	0.0241487	0.0261011	0.00771598	0.0100772	0.00969805	0.0106805	0.0111191	0.0134051
771.516	5.09944	PG (36:3)	PG(18:1/18:2)	[M-H]-	PG (36:1)	Yes	0.002841	0.00975	0.03539	0.004861	0.00313765	0.00937463	0.0117227	0.0156768	0.00755755	0.0110175	0.0155663	0.0215999	0.032365	0.0444157	0.0409466	0.0574338
799.547	5.60453	PG (38:3)	PG (38:3)	[M-H]-	PG(16:1/20:5)	Yes	0.011385	0.0066	0.03497	0.014744	0.0022797	0.0061844	0.00608429	0.00954943	0.00746143	0.00806439	0.0150032	0.0161564	0.0246475	0.0439714	0.035663	0.0743665
797.532	5.31922	PG (38:4)	PG (38:4)	[M-H]-	PG (38:1)	Yes	0.004089	0.002	0.00832	0.006368	0.00105805	0.00199956	0.00223259	0.0031352	0.00149549	0.00210892	0.00428163	0.00662044	0.00629079	0.0080608	0.00851771	0.016169
795.519	4.96793	PG (38:5)	PG (38:5)	[M-H]-	PG (38:3)	Yes	0.001715	0.00208	0.00665	0.003172	0.00137444	0.00234818	0.00187355	0.00286267	0.00186726	0.00215376	0.0040149	0.00779964	0.00682182	0.00428465	0.00598322	0.0110232
793.504	4.69217	PG (38:6)	PG(16:1/22:5)	[M-H]-	PG (38:4)	Yes	0.0004	0.00524	0.01319	0.001134	0.00272779	0.00720012	0.00583374	0.00647994	0.00435194	0.00486086	0.0118537	0.0199336	0.0132109	0.0115648	0.0109651	0.0116354
791.489	4.2989	PG (38:7)	PG(16:1/22:6)	[M-H]-	PG (38:5)	Yes	2.9e-05	0.0023	0.00956	0.000165	0.00165691	0.0028156	0.00239899	0.00300434	0.00203696	0.00190567	0.0092496	0.0118407	0.0126867	0.0060322	0.00834582	0.00922935
821.536	5.09606	PG (40:6)	PG(18:1/22:5)	[M-H]-	PG(16:1/22:5)	Yes	6e-05	0.00356	0.02851	0.00028	0.0012116	0.00463767	0.00373633	0.00494391	0.00325153	0.00358769	0.0180883	0.0426414	0.0276793	0.019771	0.0286219	0.0342722
892.676	7.47471	Hex2Cer (36:0)	Hex2Cer (36:0)	[M+H]+	Hex2Cer (34:0)	Yes	0.016445	0.03433	0.1038	0.019459	0.0514948	0.0225658	0.0514458	0.0215695	0.0387393	0.0201882	0.210734	0.0972768	0.0729894	0.120179	0.058487	0.0633114
730.579	6.10626	HexCerOH (35:1)	HexCerOH (35:1)	[M+H]+	HexCerOH (33:0)	Yes	0.011242	0.06507	0.1582	0.014731	0.0902586	0.042423	0.0866281	0.0565621	0.0692681	0.0452902	0.224197	0.0969522	0.249961	0.185666	0.0912187	0.101404
675.544	5.30431	SM (32:1)	SM (32:1)	[M+H]+	HexCerOH(d18:1/24:0)	Yes	1.7e-05	0.2004	0.3311	0.000115	0.20653	0.206261	0.197812	0.175676	0.219521	0.196715	0.395351	0.322796	0.303643	0.342709	0.281197	0.340656
689.556	5.6397	SM (33:1)	SM (33:1)	[M+H]+	HexCerOH (44:1)	Yes	0.000145	0.01673	0.03042	0.000513	0.0200452	0.0146031	0.0157316	0.015026	0.0161436	0.0188135	0.034037	0.0262664	0.0261969	0.0368615	0.02486	0.0343281
703.575	5.94551	SM (34:1)	SM (34:1)	[M+H]+	SM (32:1)	Yes	0.001428	0.7675	0.9308	0.002844	0.651795	0.717011	0.724572	0.811055	0.83914	0.86131	0.903593	0.922271	0.88749	0.96864	0.909129	0.993567
701.559	5.45244	SM (34:2)	SM (34:2)	[M+H]+	SM (32:2)	Yes	8.6e-05	0.01508	0.02785	0.000372	0.0115113	0.00997332	0.0143956	0.018546	0.0182157	0.0178389	0.0309343	0.0248333	0.0268409	0.0324193	0.0242367	0.0278294
729.595	6.08146	SM (36:2)	SM (36:2)	[M+H]+	SM (34:2)	Yes	2.7e-05	0.00478	0.02872	0.000158	0.00231028	0.00534454	0.00519759	0.00783866	0.00217564	0.00582086	0.0372475	0.034979	0.02264	0.0297921	0.0166738	0.0309965
759.64	7.00105	SM (38:1)	SM (38:1)	[M+H]+	SM (36:1)	Yes	0.027604	0.0098	0.01378	0.028636	0.00691587	0.00748975	0.00890444	0.0116481	0.0142587	0.00959308	0.0115815	0.0129668	0.0187578	0.0141374	0.0131797	0.012072
785.654	6.99515	SM (40:2)	SM (40:2)	[M+H]+	SM (38:1)	Yes	8e-06	0.00877	0.02938	6.6e-05	0.0102027	0.00821498	0.00591126	0.00894338	0.00924868	0.0101084	0.0268191	0.0229741	0.0314431	0.0321964	0.0243648	0.0384771
803.701	8.29985	SM (41:0)	SM (41:0)	[M+H]+	SM (40:1)	Yes	0.046016	0.03217	0.02224	0.043961	0.0234601	0.0442517	0.0345863	0.0390063	0.0233481	0.0283613	0.0239068	0.0338483	0.0228175	0.0163186	0.0179747	0.0185975
815.7	7.82328	SM (42:1)	SM (42:1)	[M+H]+	SM (40:2)	Yes	0.039372	0.1384	0.09133	0.038724	0.0914878	0.0814023	0.124469	0.163762	0.181717	0.187304	0.0731797	0.0700604	0.100397	0.109317	0.0955834	0.0994168
813.685	7.4134	SM (42:2)	SM (42:2)	[M+H]+	SM (41:0)	Yes	0.010507	0.4553	0.7837	0.014076	0.278052	0.268035	0.366091	0.500865	0.62525	0.69355	0.587089	0.596211	0.726276	0.894124	0.844871	1.05374
811.673	7.07037	SM (42:3)	SM (42:3)	[M+H]+	SM (42:1)	Yes	2e-06	0.02256	0.04111	3.1e-05	0.0257491	0.0191741	0.0197579	0.0231614	0.0243948	0.0231314	0.0402528	0.0395493	0.0401933	0.0423814	0.0364107	0.0478561
839.7	7.47667	SM (44:3)	SM (44:3)	[M+H]+	SM (42:3)	Yes	0.006861	0.00241	0.00418	0.009834	0.00181047	0.00240726	0.00243542	0.00216812	0.00249543	0.00315434	0.00313855	0.00328897	0.00387947	0.00424449	0.00407916	0.00646068
622.371	2.86287	PS (24:1)	PS (24:1)	[M+H]+	SM (44:2)	Yes	0.002857	0.00266	0.00119	0.004861	0.00226118	0.00270201	0.00231369	0.00401908	0.00175297	0.0028868	0.00087855	0.0020838	0.00139923	0.000798704	0.000812488	0.00116326
734.496	5.11212	PS (32:1)	PS(16:1/16:0)	[M+H]+	PS (24:1)	Yes	0.015841	0.03455	0.01965	0.019021	0.051547	0.0221643	0.0246626	0.0377838	0.0264833	0.0446683	0.0167383	0.0184623	0.0151803	0.0189745	0.0235482	0.0250197
732.482	4.56198	PS (32:2)	PS (32:2)	[M+H]+	PS (30:0)	Yes	0.004077	0.00427	0.00157	0.006368	0.00484457	0.00352505	0.00215229	0.00688304	0.00347815	0.00473821	0.000761123	0.00247174	0.00174302	0.000563869	0.00213085	0.00172593
760.511	5.24496	PS (34:2)	PS(18:1/16:1)	[M+H]+	PS (32:2)	Yes	0.027641	0.06879	0.03847	0.028636	0.0752814	0.0337014	0.044616	0.091811	0.0619139	0.105398	0.0279797	0.0359962	0.0309785	0.038893	0.0507462	0.0462202
758.496	4.98641	PS (34:3)	PS (34:3)	[M+H]+	PS(18:0/16:1)	Yes	0.030531	0.00317	0.00208	0.031147	0.00334433	0.00240874	0.00230799	0.00447858	0.00245402	0.0040299	0.00154239	0.00188733	0.00163166	0.00209851	0.00282814	0.00251779
784.511	5.13507	PS (36:4)	PS (36:4)	[M+H]+	PS(18:1/18:1)	Yes	0.025476	0.01221	0.00635	0.027241	0.0222567	0.00889958	0.0100258	0.0137072	0.00810815	0.0102408	0.00710391	0.0087144	0.00477075	0.00541394	0.00662203	0.00549026
782.492	4.65436	PS (36:5)	PS (36:5)	[M+H]+	PS (36:3)	Yes	0.000166	0.0017	0.00063	0.000568	0.00234033	0.00165535	0.0012932	0.00192862	0.00151167	0.0014622	0.000746093	0.00105682	0.000583312	0.000392913	0.000529882	0.000489613
820.606	6.81894	PS (38:0)	PS (38:0)	[M+H]+	PS (36:4)	Yes	0.026692	0.01185	0.00586	0.028281	0.00888183	0.00805616	0.00917972	0.0141801	0.0211636	0.00966064	0.00924501	0.0050642	0.00577781	0.00831049	0.00431024	0.00242973
814.559	5.99171	PS (38:3)	PS (38:3)	[M+H]+	PS(20:0/18:1)	Yes	0.001495	0.01328	0.02983	0.002946	0.0176136	0.0123047	0.0105881	0.0105045	0.0120662	0.0165849	0.017708	0.0324306	0.0276475	0.0260842	0.0446076	0.0305068
810.529	5.26808	PS (38:5)	PS(20:4/18:1)	[M+H]+	PS(18:0/20:4)	Yes	0.011313	0.05343	0.0316	0.014732	0.0837254	0.0495515	0.0424159	0.0538786	0.0424003	0.0486165	0.0392204	0.0412582	0.0284859	0.0289363	0.0311701	0.0205168
808.515	4.89671	PS (38:6)	PS (38:6)	[M+H]+	PS(18:1/20:3)	Yes	0.039562	0.01178	0.00807	0.038725	0.017263	0.00865978	0.00847299	0.0129927	0.00913881	0.0141691	0.00793753	0.00735609	0.00806837	0.00736429	0.0106914	0.00700481
840.574	6.11039	PS (40:4)	PS(20:0/20:4)	[M+H]+	PS (40:2)	Yes	0.001844	0.01457	0.00753	0.003332	0.0205913	0.0148955	0.0101978	0.0152218	0.0137117	0.0127943	0.00614841	0.0113273	0.00664047	0.00524195	0.00888163	0.00691644
838.561	5.80761	PS (40:5)	PS(18:0/22:5)	[M+H]+	PS (40:3)	Yes	0.000244	0.1617	0.06529	0.000758	0.201851	0.182257	0.148295	0.180671	0.147573	0.109473	0.0469086	0.107939	0.0749063	0.0418715	0.0787049	0.0414208
836.544	5.29431	PS (40:6)	PS(18:1/22:5)	[M+H]+	PS(20:0/20:4)	Yes	0.000363	0.1057	0.05223	0.001059	0.142358	0.0963319	0.0907289	0.111945	0.101258	0.091279	0.0492518	0.0788242	0.0475372	0.039334	0.0601353	0.0382844
868.603	6.61704	PS (42:4)	PS (42:4)	[M+H]+	PS(18:1/22:5)	Yes	0.006445	0.00493	0.00218	0.009389	0.0050143	0.00503004	0.00390611	0.00801172	0.00239184	0.0052349	0.00138264	0.00216734	0.00195636	0.00183389	0.00333399	0.00242523
866.592	6.17763	PS (42:5)	PS (42:5)	[M+H]+	PS (40:7)	Yes	0.04965	0.00997	0.00514	0.046276	0.0137588	0.0116683	0.00116665	0.0153891	0.00848351	0.00932563	0.00307108	0.00716437	0.00653069	0.00354598	0.00601391	0.00454004
902.681	8.41231	PS (44:1)	PS (44:1)	[M+H]+	PS (42:6)	Yes	0.001169	0.01425	0.00646	0.002433	0.0141886	0.016086	0.0126579	0.0195025	0.00927459	0.0138163	0.00404164	0.0107505	0.00600022	0.00407729	0.00775384	0.00610669
920.642	7.41259	PS (46:6)	PS (46:6)	[M+H]+	PS (42:7)	Yes	0.014001	0.00379	0.00208	0.01736	0.00360039	0.00260386	0.00280993	0.0057592	0.00318869	0.00479209	0.00141049	0.00308948	0.00202878	0.00138704	0.00261733	0.00194537
722.537	5.29082	PS-O (32:0)	PS-O (32:0)	[M+H]+	PS (44:1)	Yes	0.010695	0.00288	0.00074	0.014246	0.00547227	0.00322	0.00031383	0.00271031	0.00275295	0.0028105	0.000226527	0.00103531	0.000663738	0.000662883	0.00118933	0.000677359
798.559	5.82759	PS-O (38:4)	PS-O (38:4)	[M+H]+	PS (46:6)	Yes	0.021244	0.00043	0.0012	0.023358	0.0004443	0.000328031	0.000242216	0.000560046	0.000306717	0.000695163	0.000563882	0.0012786	0.000865082	0.000516529	0.00190069	0.00206707
796.549	5.20598	PS-O (38:5)	PS-O (38:5)	[M+H]+	PS-O (32:0)	Yes	0.0002	0.00231	0.00093	0.000647	0.00215299	0.00218322	0.00181786	0.00285504	0.00184649	0.0029991	0.000399716	0.00113602	0.00114235	0.000693077	0.00124054	0.000995267
826.59	6.3614	PS-O (40:4)	PS-O (40:4)	[M+H]+	PS-O (38:4)	Yes	0.018482	0.0002	0.00093	0.021137	0.000263784	6.92864e-05	0.000137314	0.00018884	0.000202259	0.00031447	0.000175532	0.000463129	0.000809826	0.000749958	0.00170729	0.0016734
860.676	7.89533	PS-O (42:1)	PS-O (42:1)	[M+H]+	PS-O (38:5)	Yes	0.018272	0.00134	0.00075	0.021085	0.00147688	0.0012443	0.00110722	0.00180922	0.00101911	0.00136385	0.00026693	0.00128077	0.000768671	0.000558994	0.00122149	0.000385753
524.371	2.85047	LPC 18:0	LPC 18:0	[M+H]+	LPC 16:2	Yes	0.018617	0.04681	0.07437	0.021169	0.0435854	0.0651771	0.0525566	0.0428938	0.04015	0.0364716	0.0838832	0.106086	0.0852297	0.0690084	0.0535658	0.0484669
522.356	2.18728	LPC 18:1	LPC 18:1	[M+H]+	LPC 17:0	Yes	0.024376	0.09541	0.1604	0.026552	0.0523253	0.104946	0.0735903	0.116505	0.0788685	0.146241	0.143265	0.203999	0.120451	0.154603	0.105438	0.234316
520.337	1.75844	LPC 18:2	LPC 18:2	[M+H]+	LPC 18:0	Yes	0.053221	0.00779	0.01097	0.048842	0.00537591	0.0103864	0.00646389	0.00980757	0.00573077	0.00898524	0.0112358	0.0153615	0.00916341	0.00867647	0.0083188	0.0130387
552.404	3.67288	LPC 20:0	LPC 20:0	[M+H]+	LPC 18:2	Yes	0.004055	0.00822	0.01338	0.006368	0.00863694	0.00897337	0.00718501	0.00848465	0.00798481	0.00807431	0.0153058	0.0190784	0.0127971	0.0121591	0.0112517	0.00968388
550.387	2.93074	LPC 20:1	LPC 20:1	[M+H]+	LPC 18:4	Yes	7.7e-05	0.00631	0.01735	0.000346	0.00436919	0.00595111	0.00555878	0.00691766	0.0053357	0.00972638	0.0161037	0.0235643	0.0147191	0.018016	0.0127329	0.0189902
548.371	2.51631	LPC 20:2	LPC 20:2	[M+H]+	LPC 20:0	Yes	0.040923	0.02065	0.02812	0.039582	0.0150565	0.0265806	0.0222857	0.0254233	0.0112056	0.0233511	0.0272031	0.0368211	0.0244221	0.02657	0.0236959	0.0300135
580.432	4.49767	LPC 22:0	LPC 22:0	[M+H]+	LPC 20:1	Yes	0.000731	0.0033	0.00517	0.001833	0.00296933	0.00348753	0.00331474	0.00318051	0.00356951	0.00328697	0.00596428	0.00557818	0.00532253	0.00547782	0.0053331	0.00332908
578.416	3.71924	LPC 22:1	LPC 22:1	[M+H]+	LPC 20:2	Yes	4e-06	0.00656	0.02028	4.3e-05	0.00476321	0.0061867	0.00639578	0.0076313	0.00662669	0.00774659	0.021045	0.0257834	0.0187246	0.0194138	0.0151564	0.0215651
650.474	4.65718	PC (26:0)	PC(14:0/12:0)	[M+H]+	LPC 24:2	Yes	0.004788	0.1492	0.01545	0.007294	0.308071	0.202367	0.131076	0.0786965	0.0896712	0.0852642	0.0286897	0.0159574	0.0120169	0.0126057	0.00936234	0.0140773
648.455	4.10621	PC (26:1)	PC (26:1)	[M+H]+	PC (22:1)	Yes	0.036919	0.1678	0.1239	0.036466	0.136779	0.223816	0.170811	0.187415	0.142671	0.145559	0.130082	0.175173	0.129479	0.0922848	0.117933	0.0985226
646.44	3.39621	PC (26:2)	PC (26:2)	[M+H]+	PC(14:0/12:0)	Yes	0.049957	0.00391	0.00278	0.046276	0.00392098	0.0054391	0.0034539	0.00342667	0.00399347	0.00323736	0.00281078	0.00361469	0.0020062	0.00161871	0.00412322	0.00253581
664.489	5.01384	PC (27:0)	PC (27:0)	[M+H]+	PC (26:1)	Yes	0.001078	0.05648	0.00553	0.002371	0.107638	0.0444254	0.0452223	0.0384087	0.0355649	0.0676409	0.00576686	0.00650836	0.00450491	0.00546048	0.00465009	0.00631319
678.507	5.3395	PC (28:0)	PC(14:0/14:0)	[M+H]+	PC (26:2)	Yes	0.000442	6.542	1.4	0.001213	10.035	8.87753	6.44119	4.57138	4.66035	4.66899	2.47176	1.30551	0.967098	1.25184	1.01263	1.38911
676.491	4.85904	PC (28:1)	PC(12:0/16:1)	[M+H]+	PC (27:0)	Yes	0.008839	0.2721	0.04897	0.012192	0.583473	0.324772	0.241094	0.15435	0.162931	0.166037	0.0896471	0.0573476	0.012433	0.016394	0.0525356	0.0654492
692.522	5.67296	PC (29:0)	PC(14:0/15:0)	[M+H]+	PC(14:0/14:0)	Yes	0.001036	0.303	0.1076	0.0023	0.457946	0.24076	0.261844	0.233666	0.227409	0.396376	0.147319	0.0766767	0.0722992	0.128026	0.0793371	0.141914
690.508	5.20944	PC (29:1)	PC (29:1)	[M+H]+	PC(12:0/16:1)	Yes	0.001142	0.1067	0.02943	0.002423	0.182074	0.0945433	0.0912043	0.0789376	0.0759328	0.117281	0.0470505	0.0316528	0.0272033	0.00566511	0.0286692	0.0363307
706.539	5.96252	PC (30:0)	PC (30:0)	[M+H]+	PC (29:1)	Yes	0.008952	4.333	3.247	0.012275	4.54385	5.65643	4.26741	3.98197	3.91998	3.62915	3.79373	3.71694	3.088	2.91596	2.96339	3.00262
704.522	5.44632	PC (30:1)	PC(14:0/16:1)	[M+H]+	PC (29:2)	Yes	0.000128	6.109	2.157	0.000488	8.4724	7.06317	6.05708	4.61546	5.46183	4.98639	3.43701	1.71687	1.5877	2.25986	1.60946	2.33295
702.509	4.91397	PC (30:2)	PC(14:1/16:1)	[M+H]+	PC (30:0)	Yes	0.000402	0.3602	0.04401	0.001134	0.618567	0.425593	0.349386	0.251694	0.250451	0.265308	0.115366	0.0545436	0.0259838	0.0284602	0.0240065	0.0156979
700.489	4.66615	PC (30:3)	PC (30:3)	[M+H]+	PC(14:0/16:1)	Yes	0.002899	0.02915	0.0091	0.004898	0.0484185	0.0370609	0.0286168	0.0213465	0.0210542	0.0183881	0.0140006	0.0121916	0.00412939	0.00983131	0.0119911	0.00245567
718.539	5.75042	PC (31:1)	PC(14:0/17:1)	[M+H]+	PC (30:3)	Yes	0.000808	0.4085	0.2028	0.001984	0.503403	0.298648	0.384302	0.368787	0.34561	0.5502	0.232728	0.168335	0.155743	0.231137	0.168673	0.260151
716.526	5.28144	PC (31:2)	PC(15:1/16:1)	[M+H]+	PC(16:0/15:0)	Yes	3e-05	0.1088	0.03465	0.000168	0.147207	0.0935452	0.103902	0.0922004	0.0865525	0.129352	0.0481771	0.0327458	0.0297456	0.0367902	0.0265017	0.033919
714.509	4.6941	PC (31:3)	PC (31:3)	[M+H]+	PC(14:0/17:1)	Yes	3.3e-05	0.02175	0.00229	0.000172	0.030771	0.0163162	0.0185024	0.0175535	0.0175193	0.0298306	0.00351791	0.00243439	0.00171291	0.00211737	0.0016807	0.00226571
734.569	6.49262	PC (32:0)	PC(16:0/16:0)	[M+H]+	PC(15:1/16:1)	Yes	0.000232	1.959	3.289	0.000732	1.54985	2.32383	1.87665	2.01014	2.1804	1.81584	3.25475	4.1543	3.54229	2.77664	3.19872	2.80452
732.554	6.03152	PC (32:1)	PC(14:0/18:1)	[M+H]+	PC (31:3)	Yes	3.2e-05	9.717	7.416	0.000171	9.55957	10.7923	9.95677	9.92067	8.57586	9.49963	7.47613	7.74694	6.85569	7.29443	7.61637	7.50535
730.54	5.5474	PC (32:2)	PC(16:1/16:1)	[M+H]+	PC(16:0/16:0)	Yes	0.003116	2.742	1.745	0.005189	3.73116	2.87577	2.86223	2.23136	2.34222	2.40734	2.29769	1.65964	1.59923	1.83693	1.43693	1.63836
730.538	5.88679	PC (32:2)	PC(16:2/16:0)	[M+H]+	PC(14:0/18:1)	Yes	0.000187	0.08449	0.2208	0.000624	0.0471844	0.0975227	0.0699369	0.0832019	0.126194	0.0828944	0.133914	0.188369	0.251679	0.237857	0.278788	0.233871
744.555	5.85358	PC (33:2)	PC(17:1/16:1)	[M+H]+	PC (33:0)	Yes	0.050028	0.1697	0.1395	0.046276	0.214979	0.152556	0.160686	0.158478	0.140715	0.19104	0.156608	0.127343	0.12504	0.154745	0.116643	0.156424
762.601	6.98497	PC (34:0)	PC(18:0/16:0)	[M+H]+	PC(15:0/18:1)	Yes	0.006987	0.2185	0.3176	0.009931	0.152345	0.214676	0.214481	0.222521	0.312794	0.193858	0.30483	0.353637	0.386662	0.296456	0.318825	0.245417
760.586	6.55573	PC (34:1)	PC(16:0/18:1)	[M+H]+	PC(17:1/16:1)	Yes	0.023014	11.18	9.223	0.025186	8.87116	12.1	11.6567	12.8411	10.522	11.096	8.75227	11.2497	9.41427	7.96514	9.38027	8.57469
758.57	6.09857	PC (34:2)	PC(16:1/18:1)	[M+H]+	PC(18:0/16:0)	Yes	0.001517	6.926	5.897	0.002946	6.38367	6.85099	7.0616	7.46047	6.46478	7.33571	6.21034	6.52515	5.70611	5.62959	5.62164	5.68769
770.57	5.99601	PC (35:3)	PC (35:3)	[M+H]+	PC(17:0/18:1)	Yes	0.027632	0.02682	0.03684	0.028636	0.0344252	0.0277624	0.0258782	0.0322172	0.0175029	0.0231491	0.0463402	0.0399143	0.0315825	0.0361837	0.0259176	0.0410842
790.632	7.40985	PC (36:0)	PC (36:0)	[M+H]+	PC(18:1/17:1)	Yes	0.000307	0.01966	0.04397	0.00093	0.016468	0.0156765	0.0197772	0.0228583	0.0258262	0.0173704	0.0520343	0.0498363	0.0536014	0.0411887	0.0411408	0.0259937
788.617	7.01986	PC (36:1)	PC(18:0/18:1)	[M+H]+	PC (35:3)	Yes	0.046665	1.808	2.225	0.044269	1.23687	1.57767	1.96165	1.93285	2.37742	1.7593	1.88634	2.28853	2.50941	2.24069	2.3949	2.02722
784.585	6.24889	PC (36:3)	PC(18:1/18:2)	[M+H]+	PC(18:0/18:1)	Yes	0.016035	1.966	2.297	0.019071	2.19797	2.15148	2.03218	1.88126	1.83586	1.69536	2.51684	2.53375	2.33873	2.19803	2.17004	2.02739
778.539	5.22398	PC(36:6)	PC(16:1/20:5)	[M+H]+	PC(16:0/20:4)	Yes	0.00502	0.6753	2.066	0.007501	1.28312	0.999601	0.690175	0.391439	0.407632	0.280064	3.30267	2.75214	2.336	1.55098	1.25547	1.1992
802.635	7.215	PC (37:1)	PC(15:1/22:0)	[M+H]+	PC(16:1/20:5)	Yes	0.000362	0.01751	0.03049	0.001059	0.0148618	0.0173224	0.0137313	0.0145971	0.0194077	0.025143	0.032086	0.0363768	0.0243727	0.0327478	0.0301173	0.0272539
800.619	6.8181	PC (37:2)	PC (37:2)	[M+H]+	PC(15:0/22:0)	Yes	0.000191	0.07295	0.1223	0.000626	0.053487	0.0534027	0.0696266	0.0782848	0.0892443	0.0936477	0.120725	0.109895	0.112841	0.129535	0.117987	0.142588
798.603	6.46917	PC (37:3)	PC (37:3)	[M+H]+	PC(15:1/22:0)	Yes	0.02076	0.02346	0.03336	0.022935	0.0293093	0.0265706	0.025025	0.0208341	0.0172404	0.0217638	0.0443861	0.0299829	0.0320002	0.0289443	0.0240459	0.0407895
818.664	7.79859	PC (38:0)	PC (38:0)	[M+H]+	PC (37:2)	Yes	0.036242	0.00765	0.01052	0.036258	0.00595989	0.00708411	0.00817409	0.00742905	0.00933416	0.0079161	0.0137407	0.00843539	0.0136114	0.0107501	0.00921806	0.00737439
816.65	7.41119	PC (38:1)	PC (38:1)	[M+H]+	PC (37:3)	Yes	<0,000001	0.1101	0.2623	2.1e-05	0.073128	0.08542	0.101496	0.123611	0.1519	0.125267	0.251018	0.246911	0.284594	0.277854	0.270255	0.243281
814.632	7.03923	PC (38:2)	PC(20:1/18:1)	[M+H]+	PC (38:0)	Yes	3.6e-05	0.6575	1.422	0.000185	0.409425	0.394925	0.58174	0.754054	0.871703	0.93342	1.20187	1.36811	1.40192	1.5673	1.4601	1.53518
812.617	6.69382	PC (38:3)	PC(18:1/20:2)	[M+H]+	PC (38:1)	Yes	4e-06	0.6244	1.145	4.8e-05	0.499688	0.543023	0.571068	0.658793	0.763802	0.710287	1.09211	1.0838	1.24208	1.08993	1.29624	1.06498
828.651	7.23671	PC (39:2)	PC (39:2)	[M+H]+	PC(16:0/22:5)	Yes	2.9e-05	0.0086	0.01926	0.000165	0.00662264	0.00925219	0.00850629	0.0109941	0.00689091	0.00935902	0.020325	0.0185039	0.0148553	0.0222315	0.0165368	0.0230857
826.632	6.92746	PC (39:3)	PC (39:3)	[M+H]+	PC (39:1)	Yes	0.000128	0.00636	0.01392	0.000488	0.0056227	0.00570206	0.00730037	0.00646999	0.00653404	0.00653512	0.0177394	0.0106779	0.0119723	0.0163335	0.0111602	0.0156112
842.664	7.4403	PC (40:2)	PC (40:2)	[M+H]+	PC (40:0)	Yes	2e-06	0.1098	0.2694	3.1e-05	0.0693839	0.0760327	0.0956375	0.126103	0.148993	0.142504	0.24832	0.245994	0.275697	0.297008	0.261662	0.287876
840.647	7.12669	PC (40:3)	PC (40:3)	[M+H]+	PC (40:1)	Yes	3e-06	0.08157	0.1914	4.2e-05	0.0531352	0.0646032	0.0693236	0.0958207	0.10409	0.102428	0.174258	0.169877	0.183468	0.216849	0.196946	0.207023
834.601	6.20726	PC(40:6)	PC(18:1/22:5)	[M+H]+	PC (40:3)	Yes	0.020719	0.01582	0.03069	0.022935	0.0271986	0.0159244	0.0138264	0.0112438	0.0114663	0.0152493	0.00866032	0.0440687	0.0335942	0.0313977	0.0364945	0.0299066
874.725	8.44344	PC (42:0)	PC (42:0)	[M+H]+	PC(18:1/22:5)	Yes	0.011249	0.00512	0.00339	0.014731	0.00373356	0.00538411	0.00531431	0.00473388	0.00652352	0.00501425	0.00392439	0.00436252	0.00427193	0.00313712	0.00298486	0.00166923
870.696	7.7998	PC (42:2)	PC (42:2)	[M+H]+	PC (42:0)	Yes	0.000112	0.0565	0.09416	0.000466	0.0396051	0.0403886	0.0511038	0.0666153	0.0725787	0.0687351	0.0905304	0.0948925	0.097086	0.0976546	0.0902334	0.0945793
868.679	7.49763	PC (42:3)	PC (42:3)	[M+H]+	PC (42:1)	Yes	5.7e-05	0.03287	0.05957	0.000278	0.0211452	0.0256092	0.030076	0.0368507	0.0416835	0.041841	0.0559234	0.0572445	0.0590388	0.0650754	0.0545169	0.0656251
664.527	5.71608	PC-O (28:0)	PC-O (28:0)	[M+H]+	PC (42:2)	Yes	0.005744	0.06106	0.02806	0.008421	0.0955307	0.0748055	0.0641666	0.0459148	0.0455128	0.0404333	0.0409645	0.0340092	0.0277608	0.0286794	0.0189371	0.0180305
692.558	6.30229	PC-O (30:0)	PC-O(16:0/14:0)	[M+H]+	PC (42:3)	Yes	3e-06	0.3245	0.1691	4.2e-05	0.269261	0.304086	0.333702	0.358595	0.353376	0.327688	0.147225	0.163699	0.178451	0.207096	0.177255	0.140867
690.54	5.80602	PC-O (30:1)	PC-O (30:1)	[M+H]+	PC-O (28:0)	Yes	0.001287	0.08615	0.05245	0.00262	0.114478	0.093461	0.091829	0.0747011	0.0728364	0.0696231	0.0590723	0.0545222	0.0547652	0.0594096	0.0455439	0.0413593
718.574	6.36235	PC-O (32:1)	PC-O(16:1/16:0)	[M+H]+	PC-O (30:1)	Yes	0.005705	0.9753	0.6183	0.008417	0.740521	0.707704	1.04623	1.12175	1.10678	1.12865	0.453741	0.460333	0.66385	0.861777	0.678442	0.591426
764.556	5.58625	PC-O (36:6)	PC-O (36:6)	[M+H]+	PC-O (36:4)	Yes	0.0016	0.01581	0.03911	0.003057	0.0236082	0.0109792	0.00909939	0.0208059	0.0155907	0.014758	0.0417734	0.0445416	0.0556949	0.0398393	0.033344	0.0194592
792.589	6.13416	PC-O (38:6)	PC-O (38:6)	[M+H]+	PC-O (38:4)	Yes	0.00181	0.08669	0.1719	0.003322	0.0709745	0.0918889	0.10385	0.10346	0.0804387	0.0695084	0.10432	0.168506	0.235732	0.183558	0.203925	0.135542
768.708	9.07073	TG (44:0)	TG (44:0)	[M+NH4]+	PC-O (44:6)	Yes	0.033229	0.00123	0.00097	0.033531	0.00129139	0.00148327	0.00126598	0.00137702	0.000885942	0.00108754	0.000736091	0.00118293	0.00107203	0.000920503	0.000958067	0.000976062
822.754	9.2955	TG (48:1)	TG (48:1)	[M+NH4]+	TG (47:0)	Yes	0.024554	0.00328	0.00541	0.026575	0.00282017	0.00301789	0.00316681	0.0034801	0.00385296	0.00333183	0.00263692	0.00393951	0.00505838	0.00586673	0.00762967	0.00733161
820.739	9.09246	TG (48:2)	TG (48:2)	[M+NH4]+	TG (48:0)	Yes	0.036876	0.00234	0.00414	0.036466	0.00197601	0.00213261	0.00239045	0.00274855	0.00272243	0.00206858	0.0021402	0.00272244	0.00340983	0.00399869	0.00574024	0.00680596
818.719	8.88445	TG (48:3)	TG (48:3)	[M+NH4]+	TG (48:1)	Yes	0.012917	0.00094	0.00146	0.016187	0.000554357	0.00115669	0.00104374	0.000937347	0.000861018	0.00111581	0.00113892	0.00117519	0.00127391	0.00134772	0.00180792	0.00200922
834.754	9.28188	TG (49:2)	TG (49:2)	[M+NH4]+	TG (48:2)	Yes	0.051653	0.04995	0.03441	0.04759	0.0315241	0.0659416	0.052076	0.0636844	0.0395569	0.0468932	0.0329301	0.0539113	0.0371246	0.0237448	0.0329374	0.0258411
848.771	9.29844	TG (50:2)	TG (50:2)	[M+NH4]+	TG (50:0)	Yes	0.028314	0.00449	0.00969	0.029204	0.00325316	0.00320366	0.00419845	0.00554879	0.00562261	0.005097	0.00393402	0.00586179	0.00735781	0.0105334	0.0140181	0.0164059
846.754	9.11424	TG (50:3)	TG (50:3)	[M+NH4]+	TG (50:1)	Yes	0.009217	0.00173	0.00387	0.012492	0.00150494	0.00164551	0.0018256	0.00219139	0.00157486	0.00166059	0.0022595	0.00261384	0.00340947	0.00359523	0.00467514	0.00665837
876.801	9.48921	TG (52:2)	TG (52:2)	[M+NH4]+	TG (52:0)	Yes	0.029501	0.00574	0.01224	0.030293	0.00383098	0.00368534	0.00471776	0.00722958	0.00774241	0.00725601	0.00448714	0.00731191	0.0102579	0.0135711	0.0184044	0.019394
874.785	9.31558	TG (52:3)	TG (52:3)	[M+NH4]+	TG (52:1)	Yes	0.01822	0.00278	0.00667	0.021085	0.00207267	0.00179117	0.0025749	0.00380508	0.0034616	0.00296127	0.00321169	0.00381102	0.00531156	0.00701628	0.00868972	0.0119538
900.802	9.33189	TG (54:4)	TG (54:4)	[M+NH4]+	TG (54:2)	Yes	0.011593	0.00167	0.00302	0.014837	0.00130205	0.00146243	0.00167911	0.00214202	0.00157104	0.00189302	0.00175824	0.00220571	0.00279956	0.00314825	0.00358116	0.00465311
898.782	9.15695	TG (54:5)	TG (54:5)	[M+NH4]+	TG (54:3)	Yes	0.024625	0.00233	0.00301	0.026575	0.00193411	0.00288605	0.00204114	0.00284799	0.00211361	0.00215875	0.0026937	0.00360415	0.00345496	0.00238911	0.0027962	0.00313489
928.832	9.51554	TG (56:4)	TG (56:4)	[M+NH4]+	TG (56:2)	Yes	0.047158	0.0009	0.0014	0.044286	0.000504798	0.00089553	0.000887207	0.00121332	0.00104167	0.000874581	0.000782345	0.0011311	0.00130913	0.00127442	0.00169051	0.00221083
926.817	9.3977	TG (56:5)	TG (56:5)	[M+NH4]+	TG (56:3)	Yes	0.001837	0.00102	0.00172	0.003332	0.000772082	0.00120885	0.000984714	0.00113966	0.000974617	0.00103835	0.00115373	0.00163353	0.00194371	0.00143384	0.00206012	0.00211709
922.786	9.0973	TG (56:7)	TG (56:7)	[M+NH4]+	TG (56:5)	Yes	5e-06	0.00064	0.00142	4.9e-05	0.000513998	0.000610856	0.000725011	0.000789741	0.000595614	0.000606367	0.00135389	0.00143418	0.00159585	0.00109379	0.00141262	0.00161199
950.82	9.2619	TG (58:7)	TG (58:7)	[M+NH4]+	TG (56:7)	Yes	0.000227	0.00053	0.00093	0.000726	0.000350959	0.000586457	0.000534909	0.000615757	0.000523092	0.000554627	0.0008248	0.00112247	0.00111765	0.000821182	0.000857793	0.000844191
1012.84	8.86559	TG (63:11)	TG (63:11)	[M+NH4]+	TG (58:2)	Yes	0.002601	0.00022	0.00057	0.004524	9.5828e-05	0.000264755	0.000131261	0.000253112	0.000272837	0.000299906	0.00028054	0.00046122	0.000523715	0.00053484	0.000752745	0.00084286
800.716	8.29743	TG-O (48:5)	TG-O (48:5)	[M+NH4]+	TG-O (40:6)	Yes	0.040833	0.06707	0.04213	0.039582	0.0454638	0.0924929	0.0728265	0.0852926	0.0503297	0.0560051	0.0372446	0.0758493	0.0432705	0.027472	0.0366575	0.0322664
617.508	7.09044	DG (34:1)	DG (34:1)	[M+Na]+	TG-O (48:5)	Yes	0.030599	0.00289	0.00401	0.031147	0.00192928	0.00289132	0.0025831	0.00412731	0.0026655	0.00314476	0.00419843	0.0049643	0.00394606	0.00253261	0.00405586	0.00435922
615.494	6.74897	DG (34:2)	DG (34:2)	[M+Na]+	TG-O (52:2)	Yes	0.025266	0.00115	0.00187	0.02714	0.000842063	0.00129326	0.00115317	0.00153211	0.000805451	0.00127796	0.00178658	0.00297993	0.00205615	0.00124501	0.00158824	0.00153694
645.544	7.28942	DG (36:1)	DG (36:1)	[M+Na]+	DG (34:1)	Yes	1e-05	0.00151	0.00328	8.2e-05	0.00113504	0.00156624	0.0014953	0.00174535	0.00163363	0.00150438	0.00284141	0.00336633	0.00363063	0.00256471	0.00337114	0.00388117
641.511	6.77965	DG (36:3)	DG (36:3)	[M+Na]+	DG (36:1)	Yes	0.015912	0.00238	0.00399	0.019021	0.00161383	0.00270882	0.00212945	0.003035	0.00236305	0.00244796	0.00434665	0.00548144	0.00461334	0.00182121	0.00329662	0.00437392
467.41	5.16049	DG (26:0)	DG (26:0)	[M-H20+H]+	DG (20:0)	Yes	0.000114	0.00189	0.00425	0.000466	0.00138783	0.00229061	0.00207412	0.00205309	0.0016828	0.00185231	0.00303365	0.0040525	0.00363754	0.0044538	0.00556286	0.00476157
495.438	5.79604	DG (28:0)	DG (28:0)	[M-H20+H]+	DG (24:2)	Yes	0.00044	0.00368	0.01002	0.001213	0.00221286	0.00382745	0.00371055	0.00322173	0.00411847	0.00497482	0.00750681	0.00767313	0.00755647	0.0106369	0.0139094	0.0128372
523.471	6.35995	DG (30:0)	DG (30:0)	[M-H20+H]+	DG (26:0)	Yes	0.006877	0.00921	0.02115	0.009834	0.00352412	0.00780679	0.00830783	0.0099476	0.0127128	0.0129802	0.0113003	0.0152614	0.0186507	0.0222746	0.0332151	0.0261782
521.456	5.87597	DG (30:1)	DG (30:1)	[M-H20+H]+	DG (28:0)	Yes	5.8e-05	0.00293	0.00677	0.000278	0.0019019	0.00260149	0.00318716	0.0035338	0.00310733	0.00322294	0.00517928	0.00648717	0.00576143	0.00658185	0.00841288	0.00818396
551.503	6.85883	DG (32:0)	DG (32:0)	[M-H20+H]+	DG (30:0)	Yes	0.018054	0.00652	0.01239	0.021042	0.00249212	0.00429808	0.00636086	0.00661791	0.0100793	0.00926927	0.00675059	0.00990383	0.0133027	0.012326	0.0194234	0.0126225
549.489	6.41215	DG (32:1)	DG (32:1)	[M-H20+H]+	DG (30:1)	Yes	0.00109	0.00706	0.01865	0.002374	0.00356837	0.00485071	0.00599663	0.00763527	0.0101769	0.0101523	0.0110901	0.0141971	0.0179658	0.0189232	0.0262008	0.0235185
573.488	6.07501	DG (34:3)	DG (34:3)	[M-H20+H]+	DG (32:1)	Yes	0.002047	0.00064	0.00123	0.003642	0.00033227	0.000710391	0.000600751	0.000820466	0.000493155	0.000893395	0.0010325	0.00104274	0.00129134	0.00090045	0.00147691	0.00162238
597.487	5.87403	DG (36:5)	DG (36:5)	[M-H20+H]+	DG (34:5)	Yes	0.007453	0.00312	0.00487	0.010529	0.0044666	0.0042582	0.00277201	0.00268919	0.00194418	0.00257986	0.00532893	0.00620511	0.00485449	0.00423758	0.00433679	0.00423251
631.562	7.86471	DG (38:2)	DG (38:2)	[M-H20+H]+	DG (36:6)	Yes	0.030992	0.00612	0.01056	0.031409	0.0038561	0.00668492	0.00547062	0.00650575	0.00632917	0.00788076	0.0057529	0.00810878	0.0103478	0.0086819	0.0131099	0.0173303
623.504	5.93069	DG (38:6)	DG (38:6)	[M-H20+H]+	DG (38:4)	Yes	<0,000001	0.00709	0.01265	1.4e-05	0.00727238	0.00748427	0.00744092	0.00779295	0.00556783	0.00695265	0.0124778	0.0139176	0.0119939	0.0123663	0.0133457	0.0117892
655.567	7.52139	DG (40:4)	DG (40:4)	[M-H20+H]+	DG (38:6)	Yes	0.014447	0.00483	0.00792	0.017818	0.00323424	0.00642639	0.00549038	0.00536054	0.00462597	0.00385378	0.00587258	0.00935456	0.0114571	0.0069813	0.00843106	0.00545
653.55	6.75789	DG (40:5)	DG (40:5)	[M-H20+H]+	DG (40:2)	Yes	0.014589	0.0126	0.0078	0.017846	0.00959787	0.0176474	0.0135588	0.0114913	0.0142483	0.00903359	0.0078909	0.0117081	0.00920728	0.00600462	0.00648419	0.00552384
651.535	6.30957	DG (40:6)	DG (40:6)	[M-H20+H]+	DG (40:4)	Yes	0.047307	0.00787	0.01064	0.044286	0.0077063	0.0106457	0.00807161	0.00708851	0.00773062	0.00596461	0.0122175	0.0145442	0.0115988	0.00802251	0.00865819	0.00877044

## Sheet: D0-D10_significant_mol%
m/z	Rt	Lipid species	Annotation	Adduct		Discovery?	P value	Mean of D0	Mean of D10	q value	D0_R1	D0_R2	D0_R3	D0_R4	D0_R5	D0_R6	D10_R1	D10_R3	D10_R4	D10_R5	D10_R6
834.573	5.98473	ST (38:1)	ST (38:1)	[M-H]-	ST (38:1)	Yes	0.001031	0.00777	0.0018	0.045237	0.00887294	0.00912563	0.0118133	0.00513805	0.00706482	0.0046137	0.00242535	0.00266012	0.00133696	0.00137806	0.00119348
862.607	6.40381	ST (40:1)	ST (40:1)	[M-H]-	ST (40:1)	Yes	0.001343	0.03297	0.01418	0.049838	0.0449468	0.0256586	0.0433226	0.0246336	0.0317515	0.0275088	0.0156149	0.0154909	0.0126601	0.0123864	0.014739
860.595	5.98529	ST (40:2)	ST (40:2)	[M-H]-	ST (40:2)	Yes	0.000119	0.02236	0.0066	0.022745	0.03192	0.0187915	0.0252744	0.017819	0.0196716	0.0206822	0.00681816	0.00711489	0.00615987	0.0051966	0.00773209
890.638	6.78861	ST (42:1)	ST (42:1)	[M-H]-	ST (42:1)	Yes	0.000523	0.09428	0.04497	0.031302	0.125822	0.0760338	0.108009	0.0704845	0.0921125	0.0932394	0.0419088	0.0460086	0.0444691	0.0409353	0.0515404
888.623	6.38798	ST (42:2)	ST (42:2)	[M-H]-	ST (42:2)	Yes	0.000386	0.7329	0.3584	0.031302	0.921774	0.597906	0.721298	0.570481	0.73602	0.849878	0.299693	0.342403	0.336918	0.331172	0.482035
361.31	4.17758	FA(24:3)	FA(24:3)	[M-H]-	FA(24:3)	Yes	0.000562	0.00595	0.00303	0.031302	0.0039493	0.00706887	0.00694487	0.00515786	0.00590872	0.00668833	0.00322388	0.00287745	0.00265066	0.00309528	0.00330469
690.507	6.612	PE (32:0)	PE(18:0/14:0)	[M-H]-	PE(18:0/14:0)	Yes	9.1e-05	0.03043	0.02198	0.022745	0.0271966	0.029306	0.0327176	0.0297809	0.0302886	0.0333	0.0223962	0.0237975	0.0188215	0.0223835	0.0224876
689.556	5.6397	SM (33:1)	SM (33:1)	[M+H]+	SM (32:2)	Yes	0.001118	0.02785	0.03631	0.045237	0.034037	0.0262664	0.0261969	0.0368615	0.02486	0.0343281	0.0382564	0.0315648	0.0350829	0.0358741	0.0341344
814.559	5.99171	PS (38:3)	PS (38:3)	[M+H]+	PS (38:3)	Yes	0.000153	0.01495	0.02471	0.022745	0.017708	0.0324306	0.0276475	0.0260842	0.0446076	0.0305068	0.0261976	0.0406924	0.0358059	0.0270069	0.042085
812.543	5.48736	PS (38:4)	PS(18:1/20:3)	[M+H]+	PS(18:1/20:3)	Yes	0.000254	0.00807	0.01332	0.028306	0.017068	0.0135184	0.0180662	0.0135798	0.0130584	0.014391	0.0240108	0.0282862	0.0260561	0.0199487	0.0252693
722.537	5.29082	PS-O (32:0)	PS-O (32:0)	[M+H]+	PS-O (32:0)	Yes	0.001081	0.00093	0.00301	0.045237	0.000226527	0.00103531	0.000663738	0.000662883	0.00118933	0.000677359	0.000790537	0.000951285	0.00113915	0.000681122	0.000926806
786.602	6.61341	PC (36:2)	PC(18:1/18:1)	[M+H]+	PC(18:1/18:1)	Yes	0.000443	0.3239	0.9052	0.031302	7.19553	8.49859	7.30611	6.95466	7.43328	7.16232	7.21176	7.54209	7.76263	6.91444	7.74072
