# Supplementary material for: Bisphenol A Impairs Lipid Remodeling Accompanying Cell Differentiation in the Oligodendroglial Cell Line Oli-Neu
Source: Molecules. 2022 Mar 31;27(7):2274. doi: 10.3390/molecules27072274 (PMC9000593; doi:10.3390/molecules27072274)
Supplement: Supplementary file 1 [file molecules-27-02274-s001.zip › molecules-1622349-SI/Supplementary_Table_S4.xlsx]

## Sheet: Heatmap_Metaboanalyst
	P0_R1	P0_R2	P0_R3	P0_R4	P0_R5	P0_R6	D0_R1	D0_R2	D0_R3	D0_R4	D0_R5	D0_R6	D1_R1	D1_R2	D1_R3	D1_R4	D1_R5	D1_R6	D10_R1	D10_R3	D10_R4	D10_R5	D10_R6
	P0	P0	P0	P0	P0	P0	D0	D0	D0	D0	D0	D0	D1	D1	D1	D1	D1	D1	D10	D10	D10	D10	D10
Cer	0.110065	0.128211	0.129094	0.142989	0.166925	0.115176	0.160109	0.170472	0.240535	0.247969	0.214511	0.183302	0.138175	0.208528	0.207036	0.212538	0.280043	0.196834	0.131988	0.186267	0.22459	0.251281	0.166276
HexCer	0.67065	0.278843	0.511079	0.183752	0.261669	0.146553	0.617108	0.363555	0.349654	0.38716	0.242456	0.176755	0.319818	0.280898	0.294703	0.169535	0.178171	0.1667	0.223066	0.192468	0.131966	0.113137	0.117489
HexCerOH	1.10288	0.449908	1.37626	0.84401	1.55501	1.13518	1.20932	0.675489	1.67767	2.53587	1.11961	1.04325	0.712941	0.826608	0.882161	1.03779	1.2975	0.786667	0.513975	0.592095	0.879939	0.769815	0.721139
Hex2Cer	0.410153	0.2462	0.685689	0.301481	0.52409	0.319124	0.720848	0.429093	0.614716	0.611227	0.37589	0.483214	0.495586	0.360848	0.456616	0.361442	0.337943	0.494501	0.384433	0.419255	0.292018	0.329861	0.453538
ST	0.309354	0.514364	0.504694	0.507716	0.400238	0.583349	2.41892	1.62356	1.70818	1.25256	1.57191	1.58007	0.803364	0.971217	1.12422	0.966166	0.855956	1.11756	0.771398	0.812192	0.715661	0.661129	0.901558
STOH	0.0939167	0.148433	0.111235	0.0877129	0.0654242	0.0706337	0.592914	0.397828	0.236029	0.18446	0.202985	0.176871	0.227415	0.187648	0.181561	0.146341	0.111136	0.112399	0.20225	0.197139	0.153941	0.139068	0.139795
SM	1.58387	1.64228	1.83528	2.10452	2.27973	2.35315	2.56939	2.53059	2.60873	2.82975	2.58338	2.97806	2.9268	2.9944	2.77418	2.85835	3.61503	3.2476	2.80442	2.6995	2.72717	2.95489	2.88906
FA	1.68195	1.49999	1.78202	1.62771	2.38878	1.45439	2.73909	3.11633	2.816	2.07005	2.03409	2.20216	2.16182	2.88856	2.82051	2.51378	1.5419	2.03592	2.51454	2.09055	3.54769	1.82407	2.43377
DG	0.163542	0.234928	0.20677	0.213052	0.210202	0.206964	0.197295	0.288904	0.264616	0.22761	0.302332	0.265806	0.25577	0.28024	0.284858	0.274948	0.277826	0.293947	0.253423	0.258192	0.236446	0.220557	0.241582
TG	0.165269	0.286516	0.240212	0.290682	0.202874	0.221036	0.166557	0.27001	0.216114	0.178889	0.236477	0.230475	0.208327	0.243363	0.293259	0.26903	0.219338	0.317206	0.206242	0.248167	0.230449	0.196004	0.277813
PC	76.7056	78.6117	72.5406	70.0877	66.4299	68.1638	65.7327	66.4278	58.6679	55.357	56.1007	55.7623	70.6773	65.8306	62.5036	59.6628	56.1065	59.4933	71.3914	66.0328	62.6631	61.4232	63.2929
ePC	4.81543	4.88094	7.9556	9.67325	9.37295	9.49975	3.99485	4.72495	6.56939	7.98918	7.46034	5.72587	4.07685	5.35453	7.47596	8.22783	8.73476	6.16937	3.92992	6.50776	6.51342	7.88105	5.85309
LPC	0.248059	0.432101	0.324165	0.39947	0.274749	0.442385	0.459688	0.620372	0.414578	0.449616	0.354746	0.571625	0.547827	0.782785	0.428017	0.535368	0.505337	0.534971	0.790065	0.503292	0.598162	1.11694	0.505953
PE	3.45395	2.87971	3.00953	2.99813	3.5795	3.16097	4.68783	4.44572	4.78878	4.93299	4.88078	5.08192	4.81675	5.10827	4.79303	4.78893	5.62722	5.54673	4.5915	4.4485	4.4582	4.61606	4.39338
ePE	3.43482	3.0217	2.97324	2.9193	3.32643	3.38972	6.41494	6.39348	7.54247	7.9396	7.81151	7.81594	6.63036	7.21016	7.62337	7.85006	9.24952	8.78766	6.43472	7.46706	7.11876	7.73791	8.03623
PI	3.62264	3.46893	4.53206	5.81916	7.53905	7.14222	6.26819	6.0259	9.78436	11.3574	12.675	14.0041	3.86178	4.96205	6.05585	8.27442	9.52932	8.97024	3.84155	5.95625	8.1589	8.62451	8.14545
ePI	0.196716	0.225312	0.258346	0.288031	0.266949	0.239448	0.345303	0.379624	0.527287	0.446784	0.548537	0.415576	0.233477	0.286645	0.334527	0.328975	0.436403	0.259646	0.211331	0.232395	0.210274	0.260541	0.237238
PS	1.07157	0.753073	0.679535	1.08995	0.824748	0.959472	0.445558	0.765117	0.589911	0.526808	0.80234	0.590469	0.680885	0.95744	1.11457	1.07957	0.716279	0.963937	0.587084	0.85405	0.786281	0.562128	0.803455
ePS	0.00981022	0.00704483	0.00361844	0.00812346	0.00612752	0.00818309	0.00163259	0.00519383	0.00424966	0.00318144	0.00725934	0.00579884	0.0052197	0.00844618	0.0102375	0.00925498	0.00520394	0.0145766	0.00405067	0.00511829	0.00596143	0.00305767	0.00662196
PG	0.149732	0.289832	0.340948	0.413292	0.324659	0.388501	0.257772	0.346038	0.378862	0.471913	0.475131	0.70638	0.21957	0.25679	0.341767	0.432915	0.374609	0.490195	0.212672	0.296949	0.347134	0.314812	0.383633

## Sheet: Lipidsubclass_means
Supplementary Table S4: Lipid subclass distribution (mol %) in each sample (Heatmap_Metaboanalyst) and each group (Lipidsubclass_means)
	P0	D0	D1	D10
Cer	0.132077	0.202816	0.207192	0.19208
HexCer	0.342091	0.356115	0.234971	0.155625
HexCerOH	1.07721	1.37687	0.923945	0.695393
Hex2Cer	0.414456	0.539165	0.417823	0.375821
ST	0.469952	1.69254	0.973079	0.772387
STOH	0.0962259	0.298515	0.161083	0.166439
SM	1.96647	2.68332	3.06939	2.81501
FA	1.73914	2.49629	2.32708	2.48212
DG	0.20591	0.257761	0.277932	0.24204
TG	0.234432	0.21642	0.25842	0.231735
PC	72.0899	59.6747	62.379	64.9607
ePC	7.69965	6.07743	6.67322	6.13705
LPC	0.353488	0.478438	0.555718	0.702882
PE	3.1803	4.803	5.11349	4.50153
ePE	3.17754	7.31966	7.89186	7.35894
PI	5.35401	10.0192	6.94228	6.94533
ePI	0.2458	0.443852	0.313279	0.230356
PS	0.896391	0.620034	0.91878	0.7186
ePS	0.00715126	0.00455262	0.00882315	0.00496201
PG	0.317827	0.439349	0.352641	0.31104
